# Supplementary material for: Background splicing as a predictor of aberrant splicing in genetic disease
Source: RNA Biol. 2022 Feb 19;19(1):256–65. doi: 10.1080/15476286.2021.2024031 (PMC8865296; doi:10.1080/15476286.2021.2024031)
Supplement: Supplemental Material [file KRNB_A_2024031_SM7960.zip]

Archive with 17 entries (16 files):
- Supplementary information/
- Supplementary information/Appendix 3 recursive splicing.docx
- Supplementary information/Appendix 4 .docx
- Supplementary information/Appendix 5 splicing therapies  (1).docx
- Supplementary information/Appendix_1_protocol.docx
- Supplementary information/Appendix_2_de_novo_ss.docx
- Supplementary information/Appendix_6_unusual_aberrant_splicing_.docx
- Supplementary information/Fig_S1_BRCA1.ods
- Supplementary information/supplementary figure and table legends.docx
- Supplementary information/Table_S1_brca1_exceptions.docx
- Supplementary information/Table_S2_css.xlsx
- Supplementary information/Table_S3_exon_skipping.xlsx
- Supplementary information/Table_S4_de_novo_ss_pseudoexons_recursive_ss.xlsx
- Supplementary information/Table_S5a_2_cancer.xlsx
- Supplementary information/Table_S5b_cancer_GTEx_analysis.xlsx
- Supplementary information/Table_S6_GTEx.xlsx
- Supplementary information/Table_S7_DMD.xlsm
