# Supplementary material for: Background splicing as a predictor of aberrant splicing in genetic disease
Source: RNA Biol. 2022 Feb 19;19(1):256–65. doi: 10.1080/15476286.2021.2024031 (PMC8865296; doi:10.1080/15476286.2021.2024031)
Supplement: Supplemental Material [file KRNB_A_2024031_SM7960.zip › Supplementary information/Fig_S1_BRCA1.ods]

## Sheet: BRCA1 5' ss mutations
	5’ss normal, skips and cryptics	3’ss	length	strand	distance from normal 5’ss	reads	Notes
chr17	41322142	41276133	46010	-	-44855	23
chr17	41321779	41276133	45647	-	-44492	14
chr17	41321773	41276133	45641	-	-44486	24
chr17	41321183	41276133	45051	-	-43896	5
chr17	41318996	41276133	42864	-	-41709	7
chr17	41287940	41276133	11808	-	-10653	1
chr17	41278058	41276133	1926	-	-771	3
chr17	41277712	41276133	1580	-	-425	1
chr17	41277615	41276133	1483	-	-328	7
chr17	41277389	41276133	1257	-	-102	15
chr17	41277355	41276133	1223	-	-68	1
chr17	41277347	41276133	1215	-	-60	1
chr17	41277293	41276133	1161	-	-6	30252	CTGCTCTGGgtaaaggta	gtgttaaagTTCATTGGA
chr17	41277287	41276133	1155	-	0	34608	TGGGTAAAGgtagtagag	gtgttaaagTTCATTGGA
chr17	41277198	41276133	1066	-	89	4780
chr17	41277181	41276133	1049	-	106	1
chr17	41277001	41276133	869	-	286	3
chr17	41276993	41276133	861	-	294	1
chr17	41276753	41276133	621	-	534	17172	CACCGGCTGgtatgtaatg	gtgttaaagTTCATTGGA
chr17	41276548	41276133	416	-	739	1
chr17	41276544	41276133	412	-	743	45
chr17	41276531	41276133	399	-	756	55
chr17	41276412	41276133	280	-	875	352
chr17	41276255	41276133	123	-	1032	37
chr17	41322432	41267797	54636	-	-46399	1
chr17	41322142	41267797	54346	-	-46109	42
chr17	41321773	41267797	53977	-	-45740	1
chr17	41320186	41267797	52390	-	-44153	10
chr17	41318996	41267797	51200	-	-42963	5
chr17	41300338	41267797	32542	-	-24305	1
chr17	41299801	41267797	32005	-	-23768	1
chr17	41286349	41267797	18553	-	-10316	2
chr17	41277293	41267797	9497	-	-1260	945
chr17	41277287	41267797	9491	-	-1254	898	Colombo et al (2013) PMID: 23451180 report skipping between 41277287 and 41267797 as a result of a mutation within intron 2 (41276033 to 41267797).
chr17	41277198	41267797	9402	-	-1165	112	Baert et al., 2018 PMID: 29280214 report skipping between 41277287 and 41267797 as a result of a mutation of the 5’ss 41276033 (+5G>A
chr17	41276753	41267797	8957	-	-720	28
chr17	41276412	41267797	8616	-	-379	11
chr17	41276033	41267797	8237	-	0	112381	TCCCATCTGgtaagtcag	ccctgctagTCTGGAGTT		80:81
chr17	41276029	41267797	8233	-	4	11
chr17	41273574	41267797	5778	-	2459	5709
chr17	41272327	41267797	4531	-	3706	3
chr17	41271495	41267797	3699	-	4538	2
chr17	41271137	41267797	3341	-	4896	493
chr17	41270813	41267797	3017	-	5220	11
chr17	41270747	41267797	2951	-	5286	1
chr17	41270652	41267797	2856	-	5381	17
chr17	41270243	41267797	2447	-	5790	2
chr17	41269819	41267797	2023	-	6214	3
chr17	41269146	41267797	1350	-	6887	1
chr17	41268453	41267797	657	-	7580	1564
chr17	41268396	41267797	600	-	7637	14
chr17	41267991	41267797	195	-	8042	2
chr17	41322142	41258551	63592	-	-54400	6
chr17	41321773	41258551	63223	-	-54031	1
chr17	41320186	41258551	61636	-	-52444	1
chr17	41318996	41258551	60446	-	-51254	1
chr17	41277293	41258551	18743	-	-9551	97
chr17	41277287	41258551	18737	-	-9545	104
chr17	41277198	41258551	18648	-	-9456	13
chr17	41276753	41258551	18203	-	-9011	1
chr17	41276033	41258551	17483	-	-8291	2622
chr17	41273574	41258551	15024	-	-5832	233
chr17	41271137	41258551	12587	-	-3395	2
chr17	41268396	41258551	9846	-	-654	1
chr17	41267763	41258551	9213	-	-21	1	Baert et al., 2018 PMID: 29280214; Brose et al., 2004 PMID: 15345110 report that mutation of the 5’ss 41267742 greatly enhances skipping between 41276033 and 41258551.
chr17	41267761	41258551	9211	-	-19	6
chr17	41267746	41258551	9196	-	-4	24
chr17	41267742	41258551	9192	-	0	108919	ATTTTGCAAgtaagtttg	aatttatagATTTTGCAT		134:135
chr17	41267738	41258551	9188	-	4	1
chr17	41266117	41258551	7567	-	1625	6
chr17	41265236	41258551	6686	-	2506	2
chr17	41264698	41258551	6148	-	3044	2
chr17	41264503	41258551	5953	-	3239	87
chr17	41262563	41258551	4013	-	5179	3
chr17	41262493	41258551	3943	-	5249	1
chr17	41262481	41258551	3931	-	5261	1308
chr17	41262143	41258551	3593	-	5599	4
chr17	41261479	41258551	2929	-	6263	4
chr17	41261074	41258551	2524	-	6668	1
chr17	41260437	41258551	1887	-	7305	3
chr17	41259114	41258551	564	-	8628	3
chr17	41259035	41258551	485	-	8707	1
chr17	41258930	41258551	380	-	8812	1
chr17	41258775	41258551	225	-	8967	1
chr17	41322142	41256974	65169	-	-63670	2
chr17	41277293	41256974	20320	-	-18821	33
chr17	41277287	41256974	20314	-	-18815	27
chr17	41277198	41256974	20225	-	-18726	17
chr17	41276753	41256974	19780	-	-18281	1
chr17	41276033	41256974	19060	-	-17561	178	Notes	IVS5
chr17	41273574	41256974	16601	-	-15102	17	Yang et al 2003 PMID: 12915465 show very strong use of 5’css 41258494 following mutation of 41256974 (G to A of last base of exon). Similarly Wappenschmidt et al 2012 PMID 23239986; Mene´ndez et al 2012 PMID: 21735045; Thery et al. 2011 PMID: 21673748 show strong activation of 41258494 following mutations of the invariant GT splice sites of 41256974
chr17	41271137	41256974	14164	-	-12665	2
chr17	41267742	41256974	10769	-	-9270	3629
chr17	41262481	41256974	5508	-	-4009	48	Raponi et al.,(2011) PMID: 21309043 report that mutations of a splicing enhancer in exon 6 cause exon skipping between 41267742 amd 41256974 and the minor activation of 5’ css 41258494 and 41258286
chr17	41258494	41256974	1521	-	-22	7375	Sanz et al.,(2010) PMID: 20215541, Claes et al., (2002) PMID: 12037674 report exon skipping and activation of 5’css 41258494
chr17	41258472	41256974	1499	-	0	88674	ATTTTGCAAgtaagtttg	taatttcagGAGCCTAC		212:213
chr17	41258460	41256974	1487	-	12	1
chr17	41258286	41256974	1313	-	186	3
chr17	41257886	41256974	913	-	586	240
chr17	41322142	41256279	65864	-	-65258	2
chr17	41277293	41256279	21015	-	-20409	1
chr17	41277287	41256279	21009	-	-20403	3
chr17	41276753	41256279	20475	-	-19869	1
chr17	41276033	41256279	19755	-	-19149	1
chr17	41267742	41256279	11464	-	-10858	6
chr17	41258494	41256279	2216	-	-1610	3
chr17	41258472	41256279	2194	-	-1588	5	Notes
chr17	41256893	41256279	615	-	-9	327	Thomassen et al., (2012) PMID: 21769658 report activation of 5’css 41256893 following mutation of 5’ss 41256884+6T to C.
chr17	41256886	41256279	608	-	-2	4
chr17	41256884	41256279	606	-	0	111753	GTTTGGAGTgtaagtgtt	tttacagATGCAAACAG		301:302
chr17	41256778	41256279	500	-	106	11
chr17	41256641	41256279	363	-	243	1
chr17	41256402	41256279	124	-	482	41
	Various 5’ss	3’ss	Intron size	strand	distance of 5’bss	reads	Notes
					from normal 5’ss
chr17	41277293	41251898	25396	-	-21155	3
chr17	41277287	41251898	25390	-	-21149	3
chr17	41277198	41251898	25301	-	-21060	1	Chen et al 2006 PMID: 16619214; Thomassen et al (2012) PMID: 21769658 and Colombo et al PMID: 23451180 (2013) report the activation of 5’css 41256200 following mutation of 5’ss 41256138
chr17	41267742	41251898	15845	-	-11604	1
chr17	41258472	41251898	6575	-	-2334	2	Double skip
chr17	41256884	41251898	4987	-	-746	3	Single skip
chr17	41256138	41251898	4241	-	0	97874	CCTTCCTTGgtaaaacca	actgtttagCAGGAAACC		441:442
chr17	41253959	41251898	2062	-	2179	5
chr17	41277293	41251895	25399	-	-21155	16
chr17	41277287	41251895	25393	-	-21149	32
chr17	41277198	41251895	25304	-	-21060	1
chr17	41276083	41251895	24189	-	-19945	2
chr17	41276074	41251895	24180	-	-19936	2
chr17	41267761	41251895	15867	-	-11623	1
chr17	41258494	41251895	6600	-	-2356	8
chr17	41256893	41251895	4999	-	-755	38
chr17	41256884	41251895	4990	-	-746	7
chr17	41256161	41251895	4267	-	-23	1
chr17	41256138	41251895	4244	-	0	34012	CCTTCCTTGgtaaaacca	gtttagcagGAAACCAGT		441:443
chr17	41253959	41251895	2065	-	2179	19
chr17	41256138	41249307	6832	-	-4347	83	Notes
chr17	41251791	41249307	2485	-	0	109406	TTGAATTGGgtaagggtc	attttttagGATCTGATT
chr17	41250155	41249307	849	-	1636	3	Pyne et al 1999 PMID: 10479726; Colombo et al., (2013) PMID: 23451180 report exon skipping (41256138 to 41249307) following mutation of 5’ss 41251791+2T to C or A
chr17	41249689	41249307	383	-	2102	7
chr17	41249509	41249307	203	-	2282	481
chr17	41277293	41247940	29354	-	-28033	3				547:548
chr17	41277287	41247940	29348	-	-28027	2
chr17	41256138	41247940	8199	-	-6878	3
chr17	41251791	41247940	3852	-	-2531	2193	Whiley et al., 2011 PMID: 21394826 report a mutation (593+4A>G) within the 5’ss 41249260 that causes skipping between 41251791 and 41247940.
chr17	41249509	41247940	1570	-	-249	31
chr17	41249264	41247940	1325	-	-4	1
chr17	41249260	41247940	1321	-	0	94639	TTATTGCAGgtgagtcaa	ccctatagTGTGGGAGA		593:594
chr17	41249256	41247940	1317	-	4	1
chr17	41249122	41247940	1183	-	138	20
chr17	41248133	41247940	194	-	1127	22
chr17	41277293	41246878	30416	-	-29431	78
chr17	41277287	41246878	30410	-	-29425	77
chr17	41277198	41246878	30321	-	-29336	8
chr17	41276033	41246878	29156	-	-28171	45
chr17	41267742	41246878	20865	-	-19880	1
chr17	41258494	41246878	11617	-	-10632	2
chr17	41258472	41246878	11595	-	-10610	1
chr17	41256138	41246878	9261	-	-8276	65
chr17	41251791	41246878	4914	-	-3929	21537
chr17	41249260	41246878	2383	-	-1398	840
chr17	41249122	41246878	2245	-	-1260	1
chr17	41247862	41246878	985	-	0	123372	CAAAAAAGGgtaatggca	tattttcagCTGCTTGTG		670:671
chr17	41247454	41246878	577	-	408	1
chr17	41276033	41243050	32984	-	-32582	4
chr17	41256138	41243050	13089	-	-12687	1
chr17	41251791	41243050	8742	-	-8340	206
chr17	41249260	41243050	6211	-	-5809	44
chr17	41247862	41243050	4813	-	-4411	364
chr17	41246823	41243050	3774	-	-3372	2
chr17	41246768	41243050	3719	-	-3317	49	Notes	IVS11
chr17	41246760	41243050	3711	-	-3309	20462	Wappenschmidt et al 2012 PMID: 23239986 report enhanced used of 5’ss 41247862 and 41246760 following mutation of 41243451 (4096+3A>G). Bonatti et al (2006) PMID: 17011978 report enhanced use of the alt 5’ss 41246760 following mutation of the 5’ss 41243451 (4096+1G>A).
chr17	41246757	41243050	3708	-	-3306	31
chr17	41246530	41243050	3481	-	-3079	4
chr17	41246293	41243050	3244	-	-2842	2
chr17	41245536	41243050	2487	-	-2085	1
chr17	41243728	41243050	679	-	-277	1
chr17	41243451	41243050	402	-	0	149785	CAAACTTAGgtattggaa	ttatttaagGTGAAGCAG		4096:4097
chr17	41243308	41243050	259	-	143	1
chr17	41243145	41243050	96	-	306	2
chr17	41277287	41234593	42695	-	-34327	1
chr17	41251791	41234593	17199	-	-8831	17
chr17	41249260	41234593	14668	-	-6300	26
chr17	41247862	41234593	13270	-	-4902	18	Thomassen et al (2012) PMID: 21769658 report that mutation of the 5’ss 4124960 causes skipping between 41243451 and 41234593. Steffensen et al. 2014 PMID: 24667779 4185+1G>A causes exon skipping.
chr17	41246760	41234593	12168	-	-3800	2
chr17	41243451	41234593	8859	-	-491	1
chr17	41242960	41234593	8368	-	0	151941	ACCACTCAGgtaaaaagc	tttttgaagCAGAGGGAT		4185:4186
chr17	41242251	41234593	7659	-	709	115
chr17	41241766	41234593	7174	-	1194	1
chr17	41239979	41234593	5387	-	2981	1
chr17	41239287	41234593	4695	-	3673	1
chr17	41251791	41228632	23160	-	-17371	1
chr17	41242960	41228632	14329	-	-8540	164
chr17	41242336	41228632	13705	-	-7916	1
chr17	41242251	41228632	13620	-	-7831	13
chr17	41234420	41228632	5789	-	0	106578	CAGAAAAAGgtgtgtatt	catttaaagCAGTATTAA		4357:4538
chr17	41231350	41228632	2719	-	3070	2293
chr17	41229020	41228632	389	-	5400	91	Mireia Mene´ndez et al 2012 PMID: 21735045 Deletion of G of 41234420 (5’ss) caused exon skipping. Similar report by Thomassen et al., (2012) PMID: 21769658 and Colombo et al., (2013) PMID: 23451180.
chr17	41228668	41228632	37	-	5752	1
chr17	41242960	41228629	14332	-	-8540	37
chr17	41242251	41228629	13623	-	-7831	1
chr17	41234420	41228629	5792	-	0	37608	CAGAAAAAGgtgtgtatt	ttaaagcagTATTAACTT		4357:4539
chr17	41234418	41228629	5790	-	2	1
chr17	41231350	41228629	2722	-	3070	713
chr17	41229020	41228629	392	-	5400	25
chr17	41228665	41228629	37	-	5755	1
chr17	41725107	41226539	498569	-	-490687	1
chr17	41608125	41226539	381587	-	-373705	1
chr17	41277293	41226539	50755	-	-48789	4
chr17	41277287	41226539	50749	-	-48783	9
chr17	41251791	41226539	25253	-	-23287	9
chr17	41242960	41226539	16422	-	-14456	58
chr17	41234420	41226539	7882	-	-5916	971	Ozcelik et al 1999 PMID: 10571952 and Mene´ndez et al.,(2012) PMID: 21735045 report skipping between 41234420 and 41226593 following mutation of 41228504.
chr17	41231350	41226539	4812	-	-2846	2	Santos et al 2014 PMID: 22684231 saw the same skipping and also lower levels of the indicated double skip.
chr17	41228561	41226539	2023	-	-57	1
chr17	41228504	41226539	1966	-	0	137477	AGTGGAAAGgtaagaaac	tctttctagGTCATCCCC		4484:4485
chr17	41227392	41226539	854	-	1112	11
chr17	41226704	41226539	166	-	1800	1
chr17	41380500	41223256	157245	-	-154153	1
chr17	41277293	41223256	54038	-	-50946	1
chr17	41277287	41223256	54032	-	-50940	2
chr17	41267742	41223256	44487	-	-41395	2
chr17	41251791	41223256	28536	-	-25444	4
chr17	41247862	41223256	24607	-	-21515	1
chr17	41242960	41223256	19705	-	-16613	7
chr17	41234420	41223256	11165	-	-8073	356	Whiley et al., 2011 PMID: 21394826 report that mutation of 5’ss 41226347 causes both exon skipping between 41228504 and 41223256 and the activation of 5’css 41226358
chr17	41228504	41223256	5249	-	-2157	476	Baert et al., 2018 PMID: 29280214 report that mutation of the 5’ss 41226347 caused the activation of 5’css 41226358, skipping between 41228504 and 41223256 and the double skip between 41234420 and 41223256.
chr17	41226358	41223256	3103	-	-11	494
chr17	41226347	41223256	3092	-	0	184837	AAGATCTAGgtaatattt	tcctttcagAGGGAACCC		4675:4676
chr17	41223599	41223256	344	-	2748	1
chr17	41277293	41219713	57581	-	-54349	1
chr17	41234420	41219713	14708	-	-11476	1
chr17	41228504	41219713	8792	-	-5560	5
chr17	41223037	41219713	3325	-	-93	2
chr17	41222944	41219713	3232	-	0	148299	GAAGAATTTgtgagtgta	taatttcagATGCTCGTG		4986:4987
chr17	41222938	41219713	3226	-	6	4	Wappenschmidt et al 2012 PMID: 23239986 report the activation of 5’css 41222879 following mutation of the 5’ss 41222944. Also reported by Colombo et al., 2013, PMID: 23451180; Baert et al., 2018 PMID: 29280214.
chr17	41222879	41219713	3167	-	65	243	Scholl et al., 1999 PMID: 10406662 reported the activation of 5’css 4122875 following mutation of 41222944 +6T>C.
chr17	41222875	41219713	3163	-	69	78
chr17	41222820	41219713	3108	-	124	1
chr17	41221068	41219713	1356	-	1876	2
chr17	41221056	41219713	1344	-	1888	5
chr17	41219800	41219713	88	-	3144	1
chr17	41277293	41215969	61325	-	-57669	13
chr17	41277287	41215969	61319	-	-57663	9
chr17	41267742	41215969	51774	-	-48118	4
chr17	41251791	41215969	35823	-	-32167	4
chr17	41247862	41215969	31894	-	-28238	3
chr17	41246760	41215969	30792	-	-27136	2
chr17	41234420	41215969	18452	-	-14796	49
chr17	41231350	41215969	15382	-	-11726	1
chr17	41228504	41215969	12536	-	-8880	67
chr17	41226347	41215969	10379	-	-6723	1
chr17	41222944	41215969	6976	-	-3320	1030
chr17	41222879	41215969	6911	-	-3255	7
chr17	41222875	41215969	6907	-	-3251	4
chr17	41219624	41215969	3656	-	0	180029	TGAAAACAGgtataccaa	attctgcagATGCTGAGT		5074:5075
chr17	41219569	41215969	3601	-	55	1	Brose et al., 2004 PMID: 15345110 reported the activation of 412222944 (exon skipping) following the mutation of 5’ss 41219624+1G > T
chr17	41219519	41215969	3551	-	105	2	Mene´ndez et al 2012 PMID: 21735045 report the activation of 412222944 and 41219471 following mutation of 41219624
chr17	41219471	41215969	3503	-	153	36	Ahlborn et al 2015 PMID: 25724305 report mainly skipping between 41222944 and 41215969 and also weak activation of 5’css 41219471
chr17	41218423	41215969	2455	-	1201	1	Thomassen et al., (2012) PMID: 21769658 reported only the 5’css.
chr17	41217782	41215969	1814	-	1842	18
chr17	41217425	41215969	1457	-	2199	3
chr17	41217314	41215969	1346	-	2310	1
chr17	41234420	41215391	19030	-	-18530	5
chr17	41228504	41215391	13114	-	-12614	1
chr17	41222944	41215391	7554	-	-7054	17
chr17	41219624	41215391	4234	-	-3734	140	Notes
chr17	41219471	41215391	4081	-	-3581	1	Wappenschmidt et al (2012) PMID: 23239986 report skipping (41219624 to 41215391) following mutation of the 5’ss 41215890+1G to C. Baert et al., 2018 also report similar result.
chr17	41215906	41215391	516	-	-16	179
chr17	41215899	41215391	509	-	-9	1
chr17	41215890	41215391	500	-	0	180038	GCTATTTCTgtaagtata	tctctttagGGGTGACCC		5152:5153
chr17	41215699	41215391	309	-	191	14
chr17	41277293	41209153	68141	-	-61944	2
chr17	41277287	41209153	68135	-	-61938	2
chr17	41277198	41209153	68046	-	-61849	1
chr17	41249260	41209153	40108	-	-33911	1
chr17	41242960	41209153	33808	-	-27611	1
chr17	41234420	41209153	25268	-	-19071	2
chr17	41228504	41209153	19352	-	-13155	3
chr17	41222944	41209153	13792	-	-7595	34
chr17	41219624	41209153	10472	-	-4275	56
chr17	41215906	41209153	6754	-	-557	23
chr17	41215890	41209153	6738	-	-541	1
chr17	41215349	41209153	6197	-	0	182438	CTGAATGAGgtaagtact	ttctttcagCATGATTTT		5193:5194
chr17	41210349	41209153	1197	-	5000	54	Wappenschmidt et al (2012) PMID: 23239986 report exon skipping (41215890 to 41209153) following mutation of the 5’ss 41215349+2T to G
chr17	41210307	41209153	1155	-	5042	2
chr17	41210265	41209153	1113	-	5084	3
chr17	41210240	41209153	1088	-	5109	593
chr17	41210233	41209153	1081	-	5116	3
chr17	41209911	41209153	759	-	5438	1
chr17	41209402	41209153	250	-	5947	1
chr17	41209264	41209153	112	-	6085	38
chr17	41228504	41203135	25370	-	-19436	3
chr17	41222944	41203135	19810	-	-13876	1
chr17	41219624	41203135	16490	-	-10556	1
chr17	41215349	41203135	12215	-	-6281	52
chr17	41209068	41203135	5934	-	0	153347	GACAGAAAGgtaaagctc	ttcttccagATCTTCAGG		5277:5278
chr17	41208981	41203135	5847	-	87	19	Elstrodt et al., 2006 PMID: 16397213 reported both an exon skip (41215349 to 41203135) and activation of a 5’css 41208981 following mutation of 5’ss 41209068
chr17	41206570	41203135	3436	-	2498	1	Colombo et al., (2013) report just the exon skip
chr17	41206401	41203135	3267	-	2667	1
chr17	41206333	41203135	3199	-	2735	7	Sanz et al 2010 PMID: 20215541 and Tesoriero et al 2005 PMID: 16211554 report exon skipping and activation of 41208981
chr17	41206228	41203135	3094	-	2840	2
chr17	41205860	41203135	2726	-	3208	1
chr17	41205207	41203135	2073	-	3861	1
chr17	41203590	41203135	456	-	5478	2
chr17	41203267	41203135	133	-	5801	17
chr17	41277293	41201212	76082	-	-74214	2
chr17	41277287	41201212	76076	-	-74208	1
chr17	41222944	41201212	21733	-	-19865	1
chr17	41219624	41201212	18413	-	-16545	7
chr17	41209068	41201212	7857	-	-5989	1298	Ahlborn et al (2014) PMID: 25724305; Colombo et al., (2013) PMID: 23451180 Activation of exon skipping between 41209068 and 41201212 following mutation of the 5’ss 41203079.
chr17	41208981	41201212	7770	-	-5902	2
chr17	41205860	41201212	4649	-	-2781	1
chr17	41203079	41201212	1868	-	0	173560	TGCCCACAGgtaagagcc	ccattttagATCAACTGG		5332:5333
chr17	41202365	41201212	1154	-	714	2
chr17	41202241	41201212	1030	-	838	4
chr17	41202078	41201212	867	-	1001	857
chr17	41201798	41201212	587	-	1281	1737
chr17	41267742	41199721	68022	-	-66605	1
chr17	41247862	41199721	48142	-	-46725	2
chr17	41242960	41199721	43240	-	-41823	1
chr17	41228504	41199721	28784	-	-27367	13	Notes.	IVS22
chr17	41226488	41199721	26768	-	-25351	1	Wappenschmidt et al 2012 PMID: 23239986 studied three different mutations of the 5’ss 41201137and identified exon skipping in all cases but did not detect a 5’css
chr17	41222944	41199721	23224	-	-21807	1	Esposito et al., PMID: 28009814 also studied a mutation of the 5’ss 41201137 and detected the use of the 5’css 41200981 but not the exon skip detected by Wappenschmidt et al.. This is probably because the forward primer that was used for PCR analysis CAACATGCCCACAGATCAACTGGAATGG anneals across two exons either side of 5’ss 41203079 and 3’ss 41201212. This would prevent the detection of the skip b…
chr17	41215349	41199721	15629	-	-14212	2	Rouleau et al 2010 PMID: 20875879 also report this exon skip as the result of a missense mutation within exon 23
chr17	41209068	41199721	9348	-	-7931	26	Jarhelle et al 2017 PMID: 27495310 also reported enhancement of this exon skip as a result of a mutation with exon 23
chr17	41203079	41199721	3359	-	-1942	2732
chr17	41201137	41199721	1417	-	0	144285	CTTGGCACAgtaagtatt	gggatccagGGTGTCCAC		5406:5407
chr17	41200981	41199721	1261	-	156	6
chr17	41251791	41197820	53972	-	-52132	1
chr17	41247862	41197820	50043	-	-48203	6
chr17	41234420	41197820	36601	-	-34761	1
chr17	41228504	41197820	30685	-	-28845	9
chr17	41222944	41197820	25125	-	-23285	1	Notes.	IVS23		5467:5468
chr17	41219624	41197820	21805	-	-19965	2	5’css 41199654 detected by Yang et al., 2003 PMID: 12915465 who studied a G to A mutation at th end of exon 23 in a single gene system. They detected more of the exon skip 41201137. They amplified exons 20 to 24 but did not see the double skip (41203079 to 41197820).
chr17	41215349	41197820	17530	-	-15690	2	41201137 to 41197820 exon skip detected by Ladopoulou et al 2002 PMID: 12034536 (same G to A mutation as a heterozygote in a patient) and Rouleau et al 2010 PMID: 20875879 who studied an exon mutation 14 bases upstream from the 5’ss 41199659 (none of these detected the 5’css 41199654). None of the groups detected the double skip (41203079 to 41197820) although each amplified exons 20 to 24 and so…
chr17	41209068	41197820	11249	-	-9409	13	Whiley et al., 2011 PMID: 21394826 report that mutation of 5’ss 41199659 causes exon skipping. The mutation at +5G>C would have destroyed the +5 css.
chr17	41203079	41197820	5260	-	-3420	132
chr17	41201137	41197820	3318	-	-1478	300
chr17	41199659	41197820	1840	-	0	137637	GCTTCCATGgtaaggtgc	tgtctccagCAATTGGGC
chr17	41199654	41197820	1835	-	5	247
chr17	41199034	41197820	1215	-	625	6
chr17	41198188	41197820	369	-	1471	7

## Sheet: BRCA1 3'ss mutations
chromosome	5’ss	3’ss	length	strand	distance from 3’ss	coverage_sum
chr17	41277293	41277053	241	-	-920	58
chr17	41277293	41276926	368	-	-793	26
chr17	41277293	41276820	474	-	-687	2
chr17	41277293	41276468	826	-	-335	8
chr17	41277293	41276462	832	-	-329	2
chr17	41277293	41276277	1017	-	-144	2
chr17	41277293	41276165	1129	-	-32	5
chr17	41277293	41276133	1161	-	0	30252	CTGCTCTGG/gtaaaggta	gtgttaaagTTCATTGGA
chr17	41277293	41276120	1174	-	13	781
chr17	41277293	41276116	1178	-	17	25
chr17	41277293	41273694	3600	-	2439	6
chr17	41277293	41273673	3621	-	2460	1
chr17	41277293	41271949	5345	-	4184	5
chr17	41277293	41271283	6011	-	4850	9
chr17	41277293	41269434	7860	-	6699	1
chr17	41277293	41267797	9497	-	8336	945
chr17	41277293	41262598	14696	-	13535	6
chr17	41277293	41258551	18743	-	17582	97
chr17	41277293	41258520	18774	-	17613	1
chr17	41277293	41256974	20320	-	19159	33
chr17	41277293	41256904	20390	-	19229	3
chr17	41277293	41256279	21015	-	19854	1
chr17	41277293	41251898	25396	-	24235	3
chr17	41277293	41251895	25399	-	24238	16
chr17	41277293	41247940	29354	-	28193	3
chr17	41277293	41246878	30416	-	29255	78
chr17	41277293	41243651	33643	-	32482	1
chr17	41277293	41226539	50755	-	49594	4
chr17	41277293	41223256	54038	-	52877	1
chr17	41277293	41219713	57581	-	56420	1
chr17	41277293	41215969	61325	-	60164	13
chr17	41277293	41209153	68141	-	66980	2
chr17	41277293	41202208	75086	-	73925	1
chr17	41277293	41201212	76082	-	74921	2
chr17	41277293	41168566	108728	-	107567	1
chr17	41277293	41113369	163925	-	162764	1
chr17	41277287	41277053	235	-	-920	55	Notes
chr17	41277287	41276989	299	-	-856	1
chr17	41277287	41276926	362	-	-793	65
chr17	41277287	41276820	468	-	-687	1
chr17	41277287	41276468	820	-	-335	8
chr17	41277287	41276462	826	-	-329	2
chr17	41277287	41276436	852	-	-303	1
chr17	41277287	41276277	1011	-	-144	1
chr17	41277287	41276165	1123	-	-32	7
chr17	41277287	41276153	1135	+	-20	3
chr17	41277287	41276142	1146	+	-9	1
chr17	41277287	41276133	1155	-	0	34608	TGGGTAAAGgtagtagag	gtgttaaagTTCATTGGA
chr17	41277287	41276120	1168	-	13	1070
chr17	41277287	41276116	1172	-	17	9
chr17	41277287	41276086	1202	-	47	1
chr17	41277287	41276057	1231	-	76	1
chr17	41277287	41273694	3594	-	2439	2
chr17	41277287	41273673	3615	-	2460	1
chr17	41277287	41271949	5339	-	4184	1
chr17	41277287	41271283	6005	-	4850	2
chr17	41277287	41269592	7696	-	6541	1
chr17	41277287	41267797	9491	-	8336	898
chr17	41277287	41262598	14690	-	13535	8
chr17	41277287	41262526	14762	-	13607	1
chr17	41277287	41258551	18737	-	17582	104
chr17	41277287	41258520	18768	-	17613	3
chr17	41277287	41256974	20314	-	19159	27
chr17	41277287	41256904	20384	-	19229	5
chr17	41277287	41256279	21009	-	19854	3
chr17	41277287	41251898	25390	-	24235	3
chr17	41277287	41251895	25393	-	24238	32
chr17	41277287	41247940	29348	-	28193	2
chr17	41277287	41246878	30410	-	29255	77
chr17	41277287	41244157	33131	-	31976	1
chr17	41277287	41234593	42695	-	41540	1
chr17	41277287	41226539	50749	-	49594	9
chr17	41277287	41223256	54032	-	52877	2
chr17	41277287	41215969	61319	-	60164	9
chr17	41277287	41209153	68135	-	66980	2
chr17	41277287	41202208	75080	-	73925	1
chr17	41277287	41201212	76076	-	74921	1
chr17	41277287	41170817	106471	-	105316	1
chr17	41276753	41276468	286	-	-335	28
chr17	41276753	41276462	292	-	-329	2
chr17	41276753	41276277	477	-	-144	1
chr17	41276753	41276165	589	-	-32	3
chr17	41276753	41276153	601	+	-20	1
chr17	41276753	41276142	612	+	-9	4
chr17	41276753	41276133	621	-	0	17172	CACCGGCTGgtatgtaatg	gtgttaaagTTCATTGGA
chr17	41276753	41276120	634	-	13	385
chr17	41276753	41276116	638	-	17	5
chr17	41276753	41271283	5471	-	4850	2
chr17	41276753	41267797	8957	-	8336	28
chr17	41276753	41258551	18203	-	17582	1
chr17	41276753	41256974	19780	-	19159	1
chr17	41276753	41256279	20475	-	19854	1
chr17	41276033	41275715	319	-	-7918	32
chr17	41276033	41274898	1136	-	-7101	3
chr17	41276033	41273698	2336	-	-5901	781
chr17	41276033	41273694	2340	-	-5897	4038
chr17	41276033	41271949	4085	-	-4152	11
chr17	41276033	41271283	4751	-	-3486	340
chr17	41276033	41269753	6281	-	-1956	1
chr17	41276033	41268941	7093	-	-1144	1
chr17	41276033	41267861	8173	-	-64	1
chr17	41276033	41267836	8198	-	-39	2
chr17	41276033	41267797	8237	-	0	112381	TCCCATCTGgtaagtcag	ccctgctagTCTGGAGTT		80:81
chr17	41276033	41267790	8244	-	7	5	Wappenschmidt et al., (2012) PMID: 23239986. Mutation of -1G to C caused css activation. Did not see exon skipping, which snaptron would predict. The mutation may have also directly enhanced the css.
chr17	41276033	41264814	11220	-	2983	1
chr17	41276033	41264620	11414	-	3177	2
chr17	41276033	41262602	13432	-	5195	5
chr17	41276033	41262598	13436	-	5199	21
chr17	41276033	41262526	13508	-	5271	1
chr17	41276033	41258560	17474	+	9237	2
chr17	41276033	41258551	17483	-	9246	2622
chr17	41276033	41258520	17514	-	9277	1
chr17	41276033	41257977	18057	-	9820	1
chr17	41276033	41257033	19001	-	10764	1
chr17	41276033	41256974	19060	-	10823	178
chr17	41276033	41256279	19755	-	11518	1
chr17	41276033	41246878	29156	-	20919	45
chr17	41276033	41243050	32984	-	24747	4
chr17	41267742	41267516	227	-	-8965	2
chr17	41267742	41267116	627	-	-8565	1
chr17	41267742	41266651	1092	-	-8100	16
chr17	41267742	41266259	1484	-	-7708	3
chr17	41267742	41265339	2404	-	-6788	13
chr17	41267742	41264814	2929	-	-6263	1
chr17	41267742	41264624	3119	-	-6073	4
chr17	41267742	41264620	3123	-	-6069	108
chr17	41267742	41262602	5141	-	-4051	139
chr17	41267742	41262598	5145	-	-4047	1822
chr17	41267742	41262228	5515	-	-3677	7
chr17	41267742	41261582	6161	-	-3031	6
chr17	41267742	41261476	6267	-	-2925	1
chr17	41267742	41260328	7415	-	-1777	1
chr17	41267742	41260278	7465	-	-1727	8
chr17	41267742	41259395	8348	-	-844	2
chr17	41267742	41258943	8800	-	-392	1
chr17	41267742	41258560	9183	+	-9	18
chr17	41267742	41258557	9186	+	-6	1
chr17	41267742	41258553	9190	+	-2	6	Notes
chr17	41267742	41258551	9192	-	0	108919	ATTTTGCAAgtaagtttg	aatttatagATTTTGCAT		134:135
chr17	41267742	41258549	9194	+	2	18	Wappenschmidt et al 2012 PMID: 23239986 report enhanced skipping (41267742 to 41256974) due to a 41258551-1G to C.
chr17	41267742	41258523	9220	-	28	1	Tesoriero et al., (2005) PMID: 16211554 similar report
chr17	41267742	41257033	10710	-	1518	10	Claes et al., (2002) PMID: 12037674 also reported the same enhanced skipping by IVS3-6TG
chr17	41267742	41256974	10769	-	1577	3629
chr17	41267742	41256279	11464	-	2272	6
chr17	41267742	41251898	15845	-	6653	1
chr17	41267742	41246878	20865	-	11673	1
chr17	41267742	41223256	44487	-	35295	2
chr17	41267742	41215969	51774	-	42582	4
chr17	41267742	41199721	68022	-	58830	1
chr17	41258472	41258133	340	-	-1159	19		IVS5
chr17	41258472	41258129	344	-	-1155	11
chr17	41258472	41257977	496	-	-1003	65
chr17	41258472	41257033	1440	-	-59	15
chr17	41258472	41256974	1499	-	0	88674	ATTTTGCAAgtaagtttg	taatttcagGAGCCTAC		212:213
chr17	41258472	41256971	1502	-	3	6	Colombo et al., (2013) PMID: 23451180 report the activation of 3’css 41257033 following mutation of 41256974-11T to G
chr17	41258472	41256904	1569	-	70	5	Also Jarhelle et al., (2017) PMID: 27495310
chr17	41258472	41256279	2194	-	695	5	Also Friedman et al., (1994) PMID: 7894493
chr17	41258472	41256173	2300	-	801	1
chr17	41258472	41251898	6575	-	5076	2
chr17	41258472	41246878	11595	-	10096	1
chr17	41258472	41246031	12442	-	10943	1
chr17	41258472	40994608	263865	-	262366	2
chr17	41256884	41256456	429	-	-177	81
chr17	41256884	41256279	606	-	0	111753	GTTTGGAGTgtaagtgtt	tttacagATGCAAACAG		301:302
chr17	41256884	41251898	4987	-	4381	3	Gutiérrez-Enríquez et al., (2017) PMID: 18712473 and Chen et al 2006 PMID: 16619214 report the activation of a 3’css ten bases downstream of 41256279 following its mutation. Primers used were capable of detecting a possible skip between 41256884 and 41251898.
chr17	41256884	41251895	4990	-	4384	7	css seen in SRAv2
chr17	41256138	41254083	2056	-	-2185	1
chr17	41256138	41254011	2128	-	-2113	1
chr17	41256138	41251967	4172	-	-69	4
chr17	41256138	41251898	4241	-	0	97874	CCTTCCTTGgtaaaacca	actgtttagCAGGAAACC		441:442
chr17	41256138	41251895	4244	-	3	34012	CCTTCCTTGgtaaaacca	gtttagcagGAAACCAGT		441:443
chr17	41256138	41249607	6532	-	2291	2	Li et al 1999 PMID: 10323242 A ten base deletion (41251922 to 41251912) activates the 3’css 41251967. The primers that were used for RT-PCR would not have detected a possible exon skip between 41256138 and 41249307. Position 41251895 is an alternative splice site that presumably was also inhibited by the ten base deletion. PMID: 10
chr17	41256138	41249307	6832	-	2591	83
chr17	41256138	41247940	8199	-	3958	3
chr17	41256138	41246878	9261	-	5020	65
chr17	41256138	41243050	13089	-	8848	1
chr17	41256138	41197740	58399	-	54158	1
chr17	41251791	41250301	1491	-	-994	6
chr17	41251791	41249745	2047	-	-438	51
chr17	41251791	41249607	2185	-	-300	178
chr17	41251791	41249604	2188	-	-297	105
chr17	41251791	41249577	2215	-	-270	1
chr17	41251791	41249524	2268	-	-217	2
chr17	41251791	41249307	2485	-	0	109406	TTGAATTGGgtaagggtc	attttttagGATCTGATT		547:548
chr17	41251791	41249304	2488	+	3	1
chr17	41251791	41247974	3818	-	1333	2
chr17	41251791	41247961	3831	-	1346	2
chr17	41251791	41247940	3852	-	1367	2193
chr17	41251791	41246878	4914	-	2429	21537	TTGAATTGGgtaagggtc	tattttcagCTGCTTGTG		547:671
chr17	41251791	41243651	8141	-	5656	4
chr17	41251791	41243050	8742	-	6257	206	Keaton et al., (2003) PMID: 14513821 report that mutation 671-2A>C of the 3’ splice site 41246878 ehances skipping between 41251791 and 41243050
chr17	41251791	41234593	17199	-	14714	17
chr17	41251791	41228632	23160	-	20675	1
chr17	41251791	41226539	25253	-	22768	9
chr17	41251791	41223256	28536	-	26051	4
chr17	41251791	41215969	35823	-	33338	4
chr17	41251791	41197820	53972	-	51487	1
chr17	41249260	41249155	106	-	-1215	27
chr17	41249260	41249135	126	-	-1195	1
chr17	41249260	41248917	344	-	-977	1
chr17	41249260	41247974	1287	-	-34	1
chr17	41249260	41247961	1300	-	-21	339	Tesoriero et al., (2005) PMID: 16211554 report skipping between 41249260 and 41246878 through mutation of 41247940
chr17	41249260	41247940	1321	-	0	94639	TTATTGCAGgtgagtcaa	ccctatagTGTGGGAGA		593:594
chr17	41249260	41246878	2383	-	1062	840
chr17	41249260	41243651	5610	-	4289	12
chr17	41249260	41243050	6211	-	4890	44
chr17	41249260	41234593	14668	-	13347	26
chr17	41249260	41209153	40108	-	38787	1
chr17	41247862	41247190	673	-	-312	3
chr17	41247862	41246884	979	+	-6	1
chr17	41247862	41246878	985	-	0	123372	CAAAAAAGGgtaatggca	tattttcagCTGCTTGTG		670:671
chr17	41247862	41244157	3706	-	2721	1
chr17	41247862	41243651	4212	-	3227	3
chr17	41247862	41243646	4217	-	3232	1
chr17	41247862	41243521	4342	-	3357	2
chr17	41247862	41243050	4813	-	3828	364	The 3’ splice site 41246878 is alternatively spliced to 41251791 and 41247862. Keaton et al, (2003) PMID: 14513821 report that mutation 671-2A>C of the 3’css 41246878 enhances skipping between both of those alternative 5’ splice sites with the downstream 3’ss 41243050. They also detect weak skipping between the 5’ss 41249260 and 4124350, which is consistent with the weak alternative splicing seen…
chr17	41247862	41234593	13270	-	12285	18
chr17	41247862	41234590	13273	-	12288	2
chr17	41247862	41223256	24607	-	23622	1
chr17	41247862	41215969	31894	-	30909	3
chr17	41247862	41199721	48142	-	47157	2
chr17	41247862	41197820	50043	-	49058	6
chr17	41246760	41246153	608	+	-3103	1
chr17	41246760	41244157	2604	-	-1107	36
chr17	41246760	41243828	2933	-	-778	10
chr17	41246760	41243729	3032	-		1
chr17	41246760	41243667	3094	-	-617	44
chr17	41246760	41243651	3110	-	-601	165
chr17	41246760	41243646	3115	-	-596	4
chr17	41246760	41243521	3240	-	-471	36
chr17	41246760	41243050	3711	-	0	20462	AGTATCAGGgtagttctg	ttatttaagGTGAAGCAG
chr17	41246760	41243044	3717	-	6	3
chr17	41246760	41243041	3720	-	9	4
chr17	41246760	41234593	12168	-	8457	2
chr17	41246760	41223106	23655	-	19944	2
chr17	41246760	41215969	30792	-	27081	2
chr17	41243451	41243126	326	+	-76	1
chr17	41243451	41243050	402	-	0	149785	CAAACTTAGgtattggaa	ttatttaagGTGAAGCAG		4096:4097
chr17	41243451	41243044	408	-	6	11
chr17	41243451	41243041	411	-	9	9
chr17	41243451	41234593	8859	-	8457	1
chr17	41243451	41226433	17019	-	16617	1
chr17	41243451	41197399	46053	+	45651	3
chr17	41242960	41242371	590	-	-7778	273
chr17	41242960	41242317	644	-	-7724	1
chr17	41242960	41242019	942	-	-7426	1
chr17	41242960	41240901	2060	-	-6308	4
chr17	41242960	41240071	2890	-	-5478	1
chr17	41242960	41239335	3626	-	-4742	2
chr17	41242960	41238972	3989	-	-4379	11
chr17	41242960	41237804	5157	-	-3211	3
chr17	41242960	41237370	5591	-	-2777	1
chr17	41242960	41234875	8086	-	-282	2
chr17	41242960	41234640	8321	-	-47	1
chr17	41242960	41234630	8331	-	-37	2
chr17	41242960	41234593	8368	-	0	151941	ACCACTCAGgtaaaaagc	tttttgaagCAGAGGGAT		4185:4186
chr17	41242960	41234590	8371	-	3	14957
chr17	41242960	41234588	8373	-	5	1
chr17	41242960	41231417	11544	-	3176	10
chr17	41242960	41228632	14329	-	5961	164
chr17	41242960	41228629	14332	-	5964	37
chr17	41242960	41228615	14346	-	5978	4
chr17	41242960	41226539	16422	-	8054	58
chr17	41242960	41223256	19705	-	11337	7
chr17	41242960	41209153	33808	-	25440	1
chr17	41242960	41199721	43240	-	34872	1
chr17	41234420	41234005	416	-	-5373	15
chr17	41234420	41233676	745	-	-5044	1
chr17	41234420	41231417	3004	-	-2785	3254
chr17	41234420	41231415	3006	+	-2783	3
chr17	41234420	41229100	5321	-	-468	26
chr17	41234420	41228657	5764	-	-25	6
chr17	41234420	41228638	5783	+	-6	5
chr17	41234420	41228632	5789	-	0	106578	CAGAAAAAGgtgtgtatt	catttaaagCAGTATTAA		4357:4538
chr17	41234420	41228629	5792	-	3	37608	CAGAAAAAGgtgtgtatt	ttaaagcagTATTAACTT		4537:4539
chr17	41234420	41228615	5806	-	17	19
chr17	41234420	41228592	5829	-	40	2
chr17	41234420	41226539	7882	-	2093	971
chr17	41234420	41226510	7911	-	2122	4
chr17	41234420	41223256	11165	-	5376	356
chr17	41234420	41223187	11234	-	5445	2
chr17	41234420	41219713	14708	-	8919	1
chr17	41234420	41215969	18452	-	12663	49
chr17	41234420	41215391	19030	-	13241	5
chr17	41234420	41209153	25268	-	19479	2
chr17	41234420	41197820	36601	-	30812	1
chr17	41228504	41228412	93	-	-1873	2
chr17	41228504	41226539	1966	-	0	137477	AGTGGAAAGgtaagaaac	tctttctagGTCATCCCC		4484:4485
chr17	41228504	41226510	1995	-	29	7
chr17	41228504	41226503	2002	-	36	4
chr17	41228504	41223256	5249	-	3283	476
chr17	41228504	41219713	8792	-	6826	5
chr17	41228504	41215969	12536	-	10570	67
chr17	41228504	41215391	13114	-	11148	1
chr17	41228504	41209153	19352	-	17386	3
chr17	41228504	41203135	25370	-	23404	3
chr17	41228504	41199721	28784	-	26818	13
chr17	41228504	41197820	30685	-	28719	9
chr17	41228504	40964079	264426	-	262460	1
chr17	41226347	41223320	3028	-	-64	3
chr17	41226347	41223256	3092	-	0	184837	AAGATCTAGgtaatattt	tcctttcagAGGGAACCC		4675:4676
chr17	41226347	41223254	3094	-	2	28
chr17	41226347	41215969	10379	-	7287	1
chr17	41222944	41220567	2378	-	-854	2
chr17	41222944	41219713	3232	-	0	148299	GAAGAATTTgtgagtgta	taatttcagATGCTCGTG		4986:4987
chr17	41222944	41219711	3234	+	2	5
chr17	41222944	41219698	3247	-	15	8
chr17	41222944	41219625	3320	-	88	12
chr17	41222944	41215969	6976	-	3744	1030
chr17	41222944	41215391	7554	-	4322	17	Colombo et al., (2013) PMID: 23451180 report skipping (41222944 to 41215969) following mutation of 3’ss 41219713-1G to A
chr17	41222944	41209153	13792	-	10560	34	Quiles et al (2016) PMID: 21990134 report the same skip as a result of deletion near 41219713.
chr17	41222944	41203135	19810	-	16578	1	Brandao et al 2012 PMID: 21638052 also report exon skipping as a result of 4987-3C>G mutation.
chr17	41222944	41201212	21733	-	18501	1
chr17	41222944	41199721	23224	-	19992	1
chr17	41222944	41197820	25125	-	21893	1
chr17	41219624	41219446	179	+	-3477	1
chr17	41219624	41218177	1448	-	-2208	3
chr17	41219624	41217937	1688	-	-1968	2
chr17	41219624	41217934	1691	-	-1965	3
chr17	41219624	41215976	3649	+	-7	3
chr17	41219624	41215969	3656	-	0	180029	TGAAAACAGgtataccaa	attctgcagATGCTGAGT		5074:5075
chr17	41219624	41215967	3658	+	2	19	Notes
chr17	41219624	41215927	3698	-	42	11	Wappenschmidt et al 2012 PMID: 23239986 Wappenschmidt et al 2012 report exon skipping (41219624 to 41215391) following mutation of 3’ ss 41215969-2A to Greport exon skipping (41219624 to 41215391) following mutation of 3’ ss 41215969-2A to G
chr17	41219624	41215391	4234	-	578	140	Steffensen 2014 PMID: 24667779 report exon skipping by 5075-1G>C mutation.
chr17	41219624	41209153	10472	-	6816	56
chr17	41219624	41203135	16490	-	12834	1
chr17	41219624	41201212	18413	-	14757	7
chr17	41219624	41197820	21805	-	18149	2
chr17	41219624	40882937	336688	-	333032	1
chr17	41215890	41215402	489	+	-11	5
chr17	41215890	41215391	500	-	0	180038	GCTATTTCTgtaagtata	tctctttagGGGTGACCC		5152:5153
chr17	41215890	41215380	511	-	11	1	Notes
chr17	41215890	41209153	6738	-	6238	1	Wappenschmidt et al (2012) PMID: 23239986 report exon skipping (41215890 to 41209153) following mutation of 3’ss41215391-2delA
chr17	41215349	41215225	125	-	-6072	1
chr17	41215349	41214575	775	-	-5422	1
chr17	41215349	41213312	2038	-	-4159	1
chr17	41215349	41210387	4963	-	-1234	216
chr17	41215349	41210384	4966	-	-1231	417
chr17	41215349	41209360	5990	-	-207	3
chr17	41215349	41209153	6197	-	0	182438	CTGAATGAGgtaagtact	ttctttcagCATGATTTT		5193:5194
chr17	41215349	41209150	6200	+	3	9	Notes
chr17	41215349	41209140	6210	-	13	1	Wappenschmidt et al 2012 PMID: 23239986 report strong exon skipping (41215349 to 41203135) and weaker activation of 41209140 due to a mutation of the 41209153-1 G to T.
chr17	41215349	41203135	12215	-	6018	52
chr17	41215349	41199721	15629	-	9432	2
chr17	41215349	41197820	17530	-	11333	2
chr17	41215349	41197650	17700	-	11503	1
chr17	41209068	41208322	747	-	-5187	1
chr17	41209068	41208085	984	-	-4950	1
chr17	41209068	41206426	2643	-	-3291	21
chr17	41209068	41205984	3085	-	-2849	9
chr17	41209068	41203468	5601	-	-333	7
chr17	41209068	41203321	5748	-	-186	2
chr17	41209068	41203186	5883	-	-51	24
chr17	41209068	41203169	5900	+	-34	1
chr17	41209068	41203135	5934	-	0	153347	GACAGAAAGgtaaagctc	ttcttccagATCTTCAGG		5277:5278
chr17	41209068	41203133	5936	+	2	3	Notes	IVS20
chr17	41209068	41203127	5942	-	8	206	Wappenschmidt et al (2012) PMID: 23239986 report strong exon skipping (41209068 to 41201212) and weaker activation of the 3’css 41203127 due to a mutation of the 41203135-1 G to A. Colombo et al (2013) PMID: 23451180 also report both the skip and css.
chr17	41209068	41202208	6861	-	927	9
chr17	41209068	41201212	7857	-	1923	1298
chr17	41209068	41201189	7880	-	1946	1
chr17	41209068	41199721	9348	-	3414	26
chr17	41209068	41197820	11249	-	5315	13
chr17	41209068	41197749	11320	-	5386	1
chr17	41209068	41180702	28367	-	22433	1
chr17	41209068	41170817	38252	-	32318	1
chr17	41209068	40851396	357673	-	351739	1
chr17	41203079	41202623	457	-	-1411	425
chr17	41203079	41202546	534	-	-1334	1
chr17	41203079	41202460	620	-	-1248	30
chr17	41203079	41202457	623	-	-1245	23
chr17	41203079	41202208	872	-	-996	1147
chr17	41203079	41202165	915	-	-953	2
chr17	41203079	41202051	1029	-	-839	1
chr17	41203079	41201978	1102	-	-766	15
chr17	41203079	41201918	1162	-	-706	113
chr17	41203079	41201914	1166	-	-702	24
chr17	41203079	41201910	1170	-	-698	6
chr17	41203079	41201813	1267	-	-601	6
chr17	41203079	41201472	1608	-	-260	1
chr17	41203079	41201212	1868	-	0	173560	TGCCCACAGgtaagagcc	ccattttagATCAACTGG		5332:5333
chr17	41203079	41201210	1870	+	2	7	Notes	IVS21
chr17	41203079	41201200	1880	+	12	2	Wappenschmidt et al (2012) PMID: 23239986 report exon skipping (41203079 to 41199721) following mutation of the 3’ss 41201212-1G to T
chr17	41203079	41201189	1891	-	23	1	Also Ahlborn et al., 2015 PMID: 25724305; Thomassen et al 2012 PMID: 21769658
chr17	41203079	41199721	3359	-	1491	2732
chr17	41203079	41199694	3386	-	1518	2
chr17	41203079	41197820	5260	-	3392	132
chr17	41203079	41197809	5271	-	3403	1
chr17	41203079	41170817	32263	-	30395	1
chr17	41203079	41046605	156475	-	154607	2
chr17	41201137	41200877	261	-	-1156	2
chr17	41201137	41199766	1372	-	-45	1
chr17	41201137	41199745	1393	+	-24	1
chr17	41201137	41199721	1417	-	0	144285	CTTGGCACAgtaagtatt	gggatccagGGTGTCCAC		5406:5407
chr17	41201137	41199694	1444	-	27	26
chr17	41201137	41197820	3318	-	1901	300	Campos et al 2003 PMID: 12955719; Ahlborn et al., (2015) PMID: 25724305 report skipping between 41201137 and 41197820 through mutation of 41199721
chr17	41201137	41197765	3373	-	1956	3
chr17	41201137	41197760	3378	-	1961	4
chr17	41201137	41196095	5043	-	3626	2
chr17	41201137	41195621	5517	-	4100	5
chr17	41201137	41187666	13472	-	12055	55
chr17	41201137	41186176	14962	-	13545	1
chr17	41201137	41180702	20436	-	19019	6
chr17	41201137	41180623	20515	-	19098	3
chr17	41201137	41174387	26751	-	25334	4
chr17	41201137	41174368	26770	-	25353	7
chr17	41201137	41170817	30321	-	28904	213
chr17	41201137	41168566	32572	-	31155	3
chr17	41201137	41162822	38316	-	36899	3
chr17	41201137	41151854	49284	-	47867	2
chr17	41199659	41199417	243	-	-1597	8
chr17	41199659	41199384	276	-	-1564	111
chr17	41199659	41198899	761	-	-1079	18
chr17	41199659	41198294	1366	-	-474	26
chr17	41199659	41198070	1590	-	-250	5
chr17	41199659	41197820	1840	-	0	137637	GCTTCCATGgtaaggtgc	tgtctccagCAATTGGGC		5467:5468
chr17	41199659	41197809	1851	-	11	5	Baert et al., 2018 PMID: 29280214 report the activation of 3’css 41197809 following mutation of 3’ss 41197820 (-1G>A)
chr17	41199659	41196991	2669	-	829	3
chr17	41199659	41196095	3565	-	1725	4
chr17	41199659	41194773	4887	-	3047	2
chr17	41199659	41188436	11224	+	9384	1
chr17	41199659	41188433	11227	-	9387	78
chr17	41199659	41187666	11994	-	10154	154
chr17	41199659	41186176	13484	-	11644	3
chr17	41199659	41183978	15682	-	13842	1
chr17	41199659	41180702	18958	-	17118	19
chr17	41199659	41180623	19037	-	17197	3
chr17	41199659	41174387	25273	-	23433	28
chr17	41199659	41174368	25292	-	23452	41
chr17	41199659	41172089	27571	-	25731	1
chr17	41199659	41170817	28843	-	27003	354
chr17	41199659	41170813	28847	-	27007	3
chr17	41199659	41170224	29436	-	27596	1
chr17	41199659	41168566	31094	-	29254	23
chr17	41199659	41162822	36838	-	34998	2
chr17	41199659	41151854	47806	-	45966	4

## Sheet: Sheet3
	Chr	5’ss	3’ss	intron size	Distance of 5’bss	Reads
				(bp)	from 5’ss 41222944
1	chr17	41277293	41219713	57581	-54349	1
2	chr17	41234420	41219713	14708	-11476	1
3	chr17	41228504	41219713	8792	-5560	5
4	chr17	41223037	41219713	3325	-93	2
5	chr17	41222944	41219713	3232	0	148299
6	chr17	41222938	41219713	3226	6	4
7	chr17	41222879	41219713	3167	65	243
8	chr17	41222875	41219713	3163	69	78
9	chr17	41222820	41219713	3108	124	1
10	chr17	41221068	41219713	1356	1876	2
11	chr17	41221056	41219713	1344	1888	5
12	chr17	41219800	41219713	88	3144	1
	Chr	5’ss	3’ss	intron size	Distance of 3’bss	Reads
				(bp)	From 3’ss 41203135
1	chr17	41209068	41208322	747	-5187	1
2	chr17	41209068	41208085	984	-4950	1
3	chr17	41209068	41206426	2643	-3291	21
4	chr17	41209068	41205984	3085	-2849	9
5	chr17	41209068	41203468	5601	-333	7
6	chr17	41209068	41203321	5748	-186	2
7	chr17	41209068	41203186	5883	-51	24
8	chr17	41209068	41203135	5934	0	153347
9	chr17	41209068	41203127	5942	8	206
10	chr17	41209068	41202208	6861	927	9
11	chr17	41209068	41201212	7857	1923	1298
12	chr17	41209068	41201189	7880	1946	1
13	chr17	41209068	41199721	9348	3414	26
14	chr17	41209068	41197820	11249	5315	13
15	chr17	41209068	41197749	11320	5386	1
16	chr17	41209068	41180702	28367	22433	1
17	chr17	41209068	41170817	38252	32318	1
18	chr17	41209068	40851396	357673	351739	1
