# Supplementary material for: Background splicing as a predictor of aberrant splicing in genetic disease
Source: RNA Biol. 2022 Feb 19;19(1):256–65. doi: 10.1080/15476286.2021.2024031 (PMC8865296; doi:10.1080/15476286.2021.2024031)
Supplement: Supplemental Material [file KRNB_A_2024031_SM7960.zip › Supplementary information/Table_S3_exon_skipping.xlsx]

## Sheet: Table S3 index
Gene	skips reported	Exon	Exon length (nt)	3'ss	5'ss	Reference
ABO	5'	3	57	ggcacacttcctttctgcagTTA	CTGgtgagt	http://bloodjournal.hematologylibrary.org/cgi/content/full/100/4/1490
ACADVL	5'	11	105	atgtgtggaccctcttccagGTA	GAGgtgagg	http://www.pnas.org/cgi/reprint/92/23/10496
ACAT1	5'	8	96	ttaaaatatttttattttagGTC	ATGgttagt	http://www.ncbi.nlm.nih.gov/entrez/query.fcgi?db=pubmed&cmd=Retrieve&dopt=AbstractPlus&list_uids=12754704&query_hl=25&itool=pubmed_docsum
ACAT1	3'	11	158	tgtcttttaaaaaatttaagGTT	TGGgtaggt	http://www.ncbi.nlm.nih.gov/entrez/query.fcgi?db=pubmed&cmd=Retrieve&dopt=AbstractPlus&list_uids=12754704&query_hl=25&itool=pubmed_docsum
ADA	5'&3' Krawczaket al 2007	2	62	ttccccctgcccccttgcagGTG	CAGgtaagt	http://www.ncbi.nlm.nih.gov/entrez/query.fcgi?db=pubmed&cmd=Retrieve&dopt=AbstractPlus&list_uids=17001642&query_hl=7&itool=pubmed_docsum
ADA	5' Krawczaket al 2007	5	116	ctactcctctcctcacacagAGG	CCAgtgagt	http://www.ncbi.nlm.nih.gov/entrez/query.fcgi?db=pubmed&cmd=Retrieve&dopt=AbstractPlus&list_uids=17001642&query_hl=7&itool=pubmed_docsum
ADA	5' Krawczaket al 2007	7	72	cctggctctcccccttccagGAG	GAGgtgagg	http://www.ncbi.nlm.nih.gov/entrez/query.fcgi?db=pubmed&cmd=Retrieve&dopt=AbstractPlus&list_uids=17001642&query_hl=7&itool=pubmed_docsum
ADA	5' Krawczaket al 2007	10	130	tcctcctccctcttctgcagGCT	CTGgtgagt	http://www.ncbi.nlm.nih.gov/entrez/query.fcgi?db=pubmed&cmd=Retrieve&dopt=AbstractPlus&list_uids=17001642&query_hl=7&itool=pubmed_docsum
AGA	5'	8	134	ttcacctctgtttcaatcagCTA	ACGgtaagt	http://www.jbc.org/cgi/reprint/267/5/3196
ALDH3A2	5' & 3'	5	118	tctggatgttttcccctcagACG	AAGgtttgt	http://www.pubmedcentral.nih.gov/articlerender.fcgi?tool=pubmed&pubmedid=10577908
ALDH3A2	5'	7	167	tttgtttattttctttttagCCC	AAGgtaagc	PMID: 15241804
ALDH5A1	5'	5	144	tttgctgtttctctttatagCTT	AAGgtatgt	http://www.pubmedcentral.nih.gov/articlerender.fcgi?tool=pubmed&pubmedid=9683595
ALDH5A1	5'	9	59	acctatcttaactttggcagGTT	CAGgtaggt	http://www.pubmedcentral.nih.gov/articlerender.fcgi?tool=pubmed&pubmedid=9683595
ALK1	3'	6	147	ccttcccctctggccatcagGAA	TAGgcaagg	http://www3.interscience.wiley.com/cgi-bin/abstract/112276069/ABSTRACT?CRETRY=1&SRETRY=0
APC	5'	9	379	taaactcatttggcccacagGTG	CAAgtatgt	http://www.pubmedcentral.nih.gov/articlerender.fcgi?tool=pubmed&pubmedid=15833136
AQP3	5'	5	218	ctgttctccccactccccagTTC	CACgtgagt	http://www.jbc.org/cgi/content/full/277/48/45854
AR	5'	7	158	ctgtcttcatcccacatcagTTC	CCTgtaagc	PMID: 9296379
ASAH1	5'	13	57	actattttcttgtgttttagAAT	AAGgtattt	http://www3.interscience.wiley.com/cgi-bin/fulltext/78504566/PDFSTART
ATM	5' Krawczak et al 2007	4	102	tatatgtattttttttacagACA	AAGgtagta	http://www.ncbi.nlm.nih.gov/entrez/query.fcgi?db=pubmed&cmd=Retrieve&dopt=AbstractPlus&list_uids=17001642&query_hl=7&itool=pubmed_docsum
ATM	5' Krawczak et al 2007	9	239	gcttgtttgtttcttcacagACA	AAGgtataa	http://www.ncbi.nlm.nih.gov/entrez/query.fcgi?db=pubmed&cmd=Retrieve&dopt=AbstractPlus&list_uids=17001642&query_hl=7&itool=pubmed_docsum
ATM	3'	10	164	tttaattttttggattacagGTG	CAGgtacag	PMID: 10330348
ATM	5'	16	126	tatttgtggtttactttaagATT	AAGgtagga	PMID: 10330348
ATM	5' Krawczak et al 2007	17	126	tttccttctattcacaatagTCT	AAGgtaaga	http://www.ncbi.nlm.nih.gov/entrez/query.fcgi?db=pubmed&cmd=Retrieve&dopt=AbstractPlus&list_uids=17001642&query_hl=7&itool=pubmed_docsum
ATM	5' (and 3' example)	21	83	tttccctcctaccatcttagTAT	ATCgtaaga	http://www.ncbi.nlm.nih.gov/entrez/query.fcgi?CMD=search&DB=pubmed
ATM	5'Krawczak et al 2007	24	131	ccacagttcttttcccgtagGCT	TAGgtaatg	http://www.ncbi.nlm.nih.gov/entrez/query.fcgi?db=pubmed&cmd=Retrieve&dopt=AbstractPlus&list_uids=17001642&query_hl=7&itool=pubmed_docsum
ATM	5' Krawczak et al 2007	26	174	ttttttaatttctttttaagTCC	AAGgtatat	http://www.ncbi.nlm.nih.gov/entrez/query.fcgi?db=pubmed&cmd=Retrieve&dopt=AbstractPlus&list_uids=17001642&query_hl=7&itool=pubmed_docsum
ATM	3'Krawczak et al 2007	33	165	tctttttaaattatatttagGTA	GAGgtaata	http://www.ncbi.nlm.nih.gov/entrez/query.fcgi?db=pubmed&cmd=Retrieve&dopt=AbstractPlus&list_uids=17001642&query_hl=7&itool=pubmed_docsum
ATM	5'Krawczak et al 2007	34	133	agttacattttctcttttagGAA	AGGgtgcta	http://www.ncbi.nlm.nih.gov/entrez/query.fcgi?db=pubmed&cmd=Retrieve&dopt=AbstractPlus&list_uids=17001642&query_hl=7&itool=pubmed_docsum
ATM	5'Krawczak et al 2007	42	88	ggtgttcttgtgacaaacagAAG	CAGgtaaat	http://www.ncbi.nlm.nih.gov/entrez/query.fcgi?db=pubmed&cmd=Retrieve&dopt=AbstractPlus&list_uids=17001642&query_hl=7&itool=pubmed_docsum
ATM	5'Krawczak et al 2007	43	89	tgttgtttccatgttttcagGAT	TAGgtaaat	http://www.ncbi.nlm.nih.gov/entrez/query.fcgi?db=pubmed&cmd=Retrieve&dopt=AbstractPlus&list_uids=17001642&query_hl=7&itool=pubmed_docsum
ATM	5'Krawczak et al 2007	46	105	ttctttgacttatctcacagCAA	CAGgtatta	http://www.ncbi.nlm.nih.gov/entrez/query.fcgi?db=pubmed&cmd=Retrieve&dopt=AbstractPlus&list_uids=17001642&query_hl=7&itool=pubmed_docsum
ATM	3'Krawczak et al 2007	54	159	taatagttcttttcttacagCTA	GAGgtattt	http://www.ncbi.nlm.nih.gov/entrez/query.fcgi?db=pubmed&cmd=Retrieve&dopt=AbstractPlus&list_uids=17001642&query_hl=7&itool=pubmed_docsum
ATM	5'Krawczak et al 2007	57	141	catgtttatacttttattagGTG	AAGgtgagc	http://www.ncbi.nlm.nih.gov/entrez/query.fcgi?db=pubmed&cmd=Retrieve&dopt=AbstractPlus&list_uids=17001642&query_hl=7&itool=pubmed_docsum
ATM	5' Krawczak et al 2007	62	115	cactgtattctttactttagGTG	AAGgtaagt	http://www.ncbi.nlm.nih.gov/entrez/query.fcgi?db=pubmed&cmd=Retrieve&dopt=AbstractPlus&list_uids=17001642&query_hl=7&itool=pubmed_docsum
ATP7A	5'	10	234	ttatcattcctatattgcagTTT	AAGgtaaag	http://hmg.oxfordjournals.org/cgi/content/full/7/3/465
ATP7B	3'	5	162	cttgccatcctgtgttgcagATC	GAGgtaagt	http://www3.interscience.wiley.com/cgi-bin/abstract/5006399/ABSTRACT
ATP7B	3'	18	204	ttgccttccttttgtcttagGTT	AGAgtgagc	http://www3.interscience.wiley.com/cgi-bin/abstract/5006399/ABSTRACT
BCKDHB	5'	2	78	tttttttttgattttcacagGGC	CAGgtaacc	http://www.pubmedcentral.nih.gov/picrender.fcgi?artid=295137&blobtype=pdf
BCKDH-E2	link broken	4	77	attctttttctgttaaacagGCT	AAGgttggc	http://www.ncbi.nlm.nih.gov/entrez/query.fcgi?CMD=search&DB=pubmed
BTK	5' Krawczak et al 2007	5	82	ctgtgttttcatcgacccagGTT	ACGgtgaga	http://www.ncbi.nlm.nih.gov/entrez/query.fcgi?db=pubmed&cmd=Retrieve&dopt=AbstractPlus&list_uids=17001642&query_hl=7&itool=pubmed_docsum
BTK	5' Krawczak et al 2007	9	63	ccacattgtttccttcacagGCA	TGAgtaagt	http://www.ncbi.nlm.nih.gov/entrez/query.fcgi?db=pubmed&cmd=Retrieve&dopt=AbstractPlus&list_uids=17001642&query_hl=7&itool=pubmed_docsum
BTK	3' Krawczak et al 2007	15	217	gttccttgcctttcctgtagGAA	CTGgtggga	http://www.ncbi.nlm.nih.gov/entrez/query.fcgi?db=pubmed&cmd=Retrieve&dopt=AbstractPlus&list_uids=17001642&query_hl=7&itool=pubmed_docsum
BTK	wrong link	17	119	aagtcctgaatcccttgcagGTA	TTGgtaagt	http://www.sciencedirect.com/science?_ob=MImg&_imagekey=B6T36-44W4WMV-4F-1&_cdi=4938&_user=126770&_orig=search&_coverDate=06%2F13%2F1994&_sk=996539997&view=c&wchp=dGLbVlb-zSkzV&md5=7b978eba10f77546e3ee7102a90de8cd&ie=/sdarticle.pdf
CAPN3	5'	4	169	gtcttcatcctctctctaagGCT	GATgtaagt	http://linkinghub.elsevier.com/retrieve/pii/S0022510X99002452
CASR	3'	3	307	ccacttcttctttcttccagGTA	CAGgtactc	http://www3.interscience.wiley.com/cgi-bin/abstract/85515062/ABSTRACT?CRETRY=1&SRETRY=0
CD95 (FAS)	3'	6	63	tccaatgttccaacctacagGAT	GGGgtaagt	http://bloodjournal.hematologylibrary.org/cgi/content/full/106/5/1652
CDC14A	3'	13	48	tctgtctttgatttccgcagGTC	CAGgtactg	PMID: 10409437
CFTR	5' & 3' Krawczak et al 2007	2	111	tcctcctctctttattttagCTG	AAGgtatgt	http://www.ncbi.nlm.nih.gov/entrez/query.fcgi?db=pubmed&cmd=Retrieve&dopt=AbstractPlus&list_uids=17001642&query_hl=7&itool=pubmed_docsum
CFTR	5' Krawczak et al 2007	3	109	cactttttattcttttgcagAGA	GGGgtaagg	http://www.ncbi.nlm.nih.gov/entrez/query.fcgi?db=pubmed&cmd=Retrieve&dopt=AbstractPlus&list_uids=17001642&query_hl=7&itool=pubmed_docsum
CFTR	5'	4	216	ctgtttttccccttttgtagGAA	AAGgtaata	http://hmg.oxfordjournals.org/cgi/reprint/2/6/689
CFTR	3'	12	87	aatttccattttctttttagAGC	AAGgtatgt	http://hmg.oxfordjournals.org/cgi/reprint/2/6/689
CHRNE	5' & 3' examples	8	115	ctcactggctctccctccagCCG	CAGgtgaag	http://jmg.bmj.com/cgi/content/full/42/8/e53
CLCN1	5'	17	242	agggcgtgggtttccctcagATT	GAGgtgacc	http://www3.interscience.wiley.com/cgi-bin/abstract/107630590/ABSTRACT
COL11A1	5'	49	54	atttgatcttctctatatagGGT	GGCgtaagt	http://www.pubmedcentral.nih.gov/articlerender.fcgi?tool=pubmed&pubmedid=9529347
COL1A2	5'	9	54	tgggtctcccattttcttagGGT	GATgtaagt	http://www3.interscience.wiley.com/cgi-bin/abstract/67501932/ABSTRACT
COL1A2	5'	21	108	ttgttcttttcattaaacagGGC	AGAgtaggt	PMID: 8829655
COL2A1	3'	11	54	ctatcttcctttgtttgtagGGT	GATgtgagt	http://www.springerlink.com/content/p6201k6p0l4jxu17/
COL3A1	5'	7	54	ttacatattctactcactagGGA	TCAgtaagt	http://www.pubmedcentral.nih.gov/picrender.fcgi?artid=1716081&blobtype=pdf
COL3A1	5'	8	54	ttttatttccttattttcagGGC	GATgtaagt	http://www.pubmedcentral.nih.gov/picrender.fcgi?artid=1716081&blobtype=pdf
COL3A1	5'	9	54	ttctttatttctctacctagGGA	CCAgtgagt	http://www.pubmedcentral.nih.gov/picrender.fcgi?artid=1716081&blobtype=pdf
COL3A1	5'	14	54	atttcaattttactctgtagGGT	GCAgtgagt	http://www.pubmedcentral.nih.gov/picrender.fcgi?artid=1716081&blobtype=pdf
COL3A1	3'	17	99	acacaaggttttaccattagGGT	CCTgtaagt	http://www.pubmedcentral.nih.gov/picrender.fcgi?artid=1716081&blobtype=pdf
COL3A1	5'	18	45	tctgttttttgtatacttagGGC	ATGgtaagc	http://www.pubmedcentral.nih.gov/picrender.fcgi?artid=1716081&blobtype=pdf
COL3A1	5'	24	54	aactgacttctttacttcagGGC	CCCgtatgt	http://www.pubmedcentral.nih.gov/picrender.fcgi?artid=1716081&blobtype=pdf
COL3A1	5'	25	99	atgtaattttttcttattagGGA	GATgtgagt	http://www.jbc.org/cgi/reprint/266/8/5256
COL3A1	5'	27	54	ctaactgttcttgtttttagGGT	ACTgtaagt	http://www.pubmedcentral.nih.gov/picrender.fcgi?artid=1716081&blobtype=pdf
COL3A1	5'	28	54	gtatcattatacttttctagGGG	CAAgtaaga	http://www.pubmedcentral.nih.gov/picrender.fcgi?artid=1716081&blobtype=pdf
COL3A1	5'	30	45	atataatgccaatctcccagGGT	AAGgtagta	http://www.pubmedcentral.nih.gov/picrender.fcgi?artid=1716081&blobtype=pdf
COL3A1	5'	34	54	aatatttttatttcctctagGGT	AAGgtaacc	http://www.pubmedcentral.nih.gov/picrender.fcgi?artid=1716081&blobtype=pdf
COL3A1	5'	37	108	gctgttgttgttgcatgtagGGA	GCTgtaagt	http://www.pubmedcentral.nih.gov/picrender.fcgi?artid=1716081&blobtype=pdf
COL3A1	5'	38	54	tttccttccatttcatatagGGT	CCTgtaagt	http://www.pubmedcentral.nih.gov/picrender.fcgi?artid=1716081&blobtype=pdf
COL3A1	5'	41	108	gtcttcattatctgtattagGGA	AAGgtgagt	http://www.pubmedcentral.nih.gov/picrender.fcgi?artid=1716081&blobtype=pdf
COL3A1	5'	43	54	ctttctcattttttaatcagGGA	AAGgtataa	http://www.pubmedcentral.nih.gov/picrender.fcgi?artid=1716081&blobtype=pdf
COL3A1	5'	45	54	attgaatgttttcatcttagGGC	CCTgtaagt	http://www.pubmedcentral.nih.gov/picrender.fcgi?artid=1716081&blobtype=pdf
COL4A3	5'	21	165	aaatgattattttctccaagGAT	CAGgtaaag	PMID: 11044206
COL4A5	5' mutation not tested	38	81	aattgagctctttactctagGAA	TAGgtaagc	http://www.ncbi.nlm.nih.gov/entrez/query.fcgi?cmd=Retrieve&db=PubMed&list_uids=8441246&dopt=Abstract
COL4A5	5'	39	99	tgctgtactcaattttttagGTG	CAGgtgctg	http://www.ncbi.nlm.nih.gov/entrez/query.fcgi?cmd=Retrieve&db=PubMed&list_uids=9848783&dopt=Abstract
COL4A5	5'	47	213	tgattatttcgtggaaatagGTA	TGGgtgaga	http://www.ncbi.nlm.nih.gov/entrez/query.fcgi?cmd=Retrieve&db=PubMed&list_uids=7485125&dopt=Abstract
COL4A5	5'	48	178	ttctctccaaatctttctagGGA	TCGgtaagg	http://www.ncbi.nlm.nih.gov/entrez/query.fcgi?cmd=Retrieve&db=PubMed&list_uids=8940267&dopt=Abstract
COL6A1	5'	14	54	agttttcttcctctttccagGGG	GACgtaagt	http://www.jbc.org/cgi/content/full/274/31/21817
COL6A3	5'	29	51	catctctttcccactcttagGGA	AAAgtacgt	http://www.pubmedcentral.nih.gov/articlerender.fcgi?tool=pubmed&pubmedid=11992252
COL9A2	5'	3	36	caccaacttgtatcttgcagGGT	CCGgtgagt	http://www.pubmedcentral.nih.gov/articlerender.fcgi?tool=pubmed&pubmedid=10364514
COL9A3	3'	3	36	gtgggtgtctttcctcacagGGA	CCGgtgagt	PMID: 10678658
COLQ	5'	16	103	acctccttatgtcccctcagGCT	TGGgtaggg	http://www.pubmedcentral.nih.gov/articlerender.fcgi?tool=pubmed&pubmedid=10441569
CPOX	5'	6	105	atttgatgtatttatggcagGTA	CCGgtaagg	http://bloodjournal.hematologylibrary.org/cgi/content/full/91/4/1453
CYP17	5'	2	139	gccttgcctgctctctaaagGCA	TCAgtgagt	http://www.springerlink.com/content/y0yf60kt8krm6c6c/
CYP27A1	5'	4	198	ggcctctgtgcactactcagCTA	TTGgtgagg	http://www.springerlink.com/content/kvy3j4cf52nnyqte/
CYP27A1	5'	7	79	agacattcttttccctgcagTCT	AACgtgagt	http://www.jlr.org/cgi/reprint/38/11/2322
CYSTB	3'	2	102	attctgtcccttctgtctagGTG	AAGgtagag	http://www.ncbi.nlm.nih.gov/entrez/query.fcgi?cmd=Retrieve&db=PubMed&list_uids=9360639&dopt=Abstract
DIA1	3'	5	130	gctgcgggggtgtcttgcagGTT	AAGgtgatt	http://www3.interscience.wiley.com/cgi-bin/abstract/78504534/ABSTRACT
DMD	5'	22	146	ttttttcccttttgataaagTTT	CAGgtctgt	http://www3.interscience.wiley.com/cgi-bin/abstract/78504561/ABSTRACT
DMD	link lost	66	86	gctttgattcttcataatagGGG	GATgtaagt	http://www.sciencedirect.com/science?_ob=ArticleURL&_udi=B6T50-3YTBFG4-7&_user=126770&_coverDate=03%2F14%2F2000&_rdoc=1&_fmt=&_orig=search&_sort=d&view=c&_acct=C000010399&_version=1&_urlVersion=0&_userid=126770&md5=2c56091c23fd7f6bd9072882dfa729ec
DPYD	5'	14	165	tatctttactctttcatcagGAC	AACgtaagt	http://www.hkmj.org/abstracts/v9n2/130.htm
DSG1	3' Mutation not tested	12	134	tactatccctccaccaccagTGG	AGGgtaagt	PMID: 17194569
ECHA	5'	3	71	aatctttcttttctttttagCCA	AAGgtatct	http://www.pubmedcentral.nih.gov/articlerender.fcgi?tool=pubmed&pubmedid=7738175
EDAR	5'	2	69	taatgacgcatgtctttcagGTG	GTGgtaagt	PMID: 15373768
ENG	5'	2	152	tccggatgtttctccaacagGTC	ACGgtgagt	PMID: 12673790
ENG	5'	4	163	gcctccacatgtctccccagAAT	AAGgtcagt	PMID: 12673790
EXT1	3'	9	161	ggcttgtgttctgcctgcagGTG	CAAgtgagg	http://jcem.endojournals.org/cgi/content/full/90/9/5386
F7	5'	2	161	acggaactcgcatttcccagTCT	ACGgtgagc	http://www.ncbi.nlm.nih.gov/entrez/query.fcgi?cmd=Retrieve&db=PubMed&list_uids=11129332&dopt=Abstract
F7	5'	4	114	gacaccagcccactccacagATG	CGCgtaagg	http://www.ncbi.nlm.nih.gov/entrez/query.fcgi?cmd=Retrieve&db=PubMed&list_uids=11129332&dopt=Abstract
F7	5'	6	110	ctgacttttgttttacacagTTG	CAGgtaagg	http://www.ncbi.nlm.nih.gov/entrez/query.fcgi?cmd=Retrieve&db=PubMed&list_uids=11129332&dopt=Abstract
F8	link lost	3	123	cggacatctcattcttacagGTC	AGGgtgagt	http://www.blackwell-synergy.com/links/doi/10.1111%2Fj.1538-7836.2005.01140.x
F8	link lost	6	117	tttgccttctctctcatcagGGA	CAGgtatgt	http://www.blackwell-synergy.com/links/doi/10.1111%2Fj.1538-7836.2005.01140.x
F8	5'	19	117	ttcctgttggtttttataagGTG	ATAgtgagt	http://www.springerlink.com/content/23b6xc6jkw0uc13c/fulltext.pdf
F8	5'	22	156	agtgttattttaattggtagGTG	ATGgtatgt	http://www.blackwell-synergy.com/links/doi/10.1111%2Fj.1538-7836.2005.01140.x
F8	3'	25	177	tccaactctattgccctcagGTG	AAGgtaagc	http://www.springerlink.com/content/upluufnta0u5fga5/
FACC	nonsense mutation	6	162	atttcttatttcttccatagAAT	GCTgtaagt	http://hmg.oxfordjournals.org/cgi/reprint/2/6/797
FANCG	5' single and double skip	4	203	tgtgtgtgtatactctacagTGC	CAGgtaata	PMID: 10807541
FBN1	5' ss mutations not analysed	2	83	ttcttctgtttttgttttagACC	TCCgtaagt	http://www.ncbi.nlm.nih.gov/entrez/query.fcgi?cmd=Retrieve&db=PubMed&list_uids=12402346&dopt=Abstract
FBN1	5'css activation	18	126	tgaccttttttgtggtgcagATA	TTGgtgaga	http://hmg.oxfordjournals.org/cgi/content/full/5/10/1581
FBN1	wrong link	30	126	gttggttttattctttgcagACA	TAGgtaagc	http://hmg.oxfordjournals.org/cgi/content/full/5/10/1581
FBN1	3'	31	126	atagtatatatgttttacagATG	CAGgtgtgt	http://hmg.oxfordjournals.org/cgi/content/full/5/10/1581
FBN1	5' and 3' mutations	32	123	atcactgctcatttttccagACA	CTGgtgagt	http://www.ncbi.nlm.nih.gov/entrez/query.fcgi?cmd=Retrieve&db=PubMed&list_uids=7633409&dopt=Abstract
FBN1	5'	46	117	atggcctttcttcctactagACA	TAGgtgcgt	http://hmg.oxfordjournals.org/cgi/content/full/5/10/1581
FBN1	5'	49	126	gactcatgtgattcttttagATA	AAGgtaagt	http://hmg.oxfordjournals.org/cgi/content/full/5/10/1581
FBN1	5'	56	126	ccttcaataaaatcaaacagATG	TTGgtgagt	http://hmg.oxfordjournals.org/cgi/content/full/5/10/1581
FBN1	3'	58	126	ttatatttgttaaattacagATA	TAGgtaagt	http://hmg.oxfordjournals.org/cgi/content/full/5/10/1581
FGG	5'	3	184	aatcactgttatattttcagGGT	CAAgtgaga	http://bloodjournal.hematologylibrary.org/cgi/content/full/96/7/2501
FTSJ1	3'	4	91	gtgggccatgttgtccacagGGG	CAGgtaaga	http://jmg.bmj.com/cgi/content/full/41/9/679
GCH1	3' not fully characterised	2	110	aagcaagcctctgatttcagATG	AAGgtaagg	PMID: 10732814
GCH1	5'	5	85	gctccttatcacatccacagTTC	AACgtaagt	http://www.ncbi.nlm.nih.gov/entrez/query.fcgi?cmd=Retrieve&db=PubMed&list_uids=9749603&dopt=Abstract
GH1	5'	3	120	gtgggcggtccttctcctagGAA	TCCgtgagt	http://www.ncbi.nlm.nih.gov/entrez/query.fcgi?cmd=Retrieve&db=PubMed&list_uids=9385381&dopt=Abstract
GHR	5'	9	70	aaattttatatgttttcaagGAT	AAGgtaact	http://jcem.endojournals.org/cgi/content/full/83/2/531
GLA	3'	4	92	cccattgttttctcatacagGTT	AAGgtgaga	http://www.ncbi.nlm.nih.gov/entrez/query.fcgi?cmd=Retrieve&db=PubMed&list_uids=10208848&dopt=Abstract
GLA	5' pay for access	6	198	tatttcattctttttctcagTTA	CAGgtaaat	http://www.ncbi.nlm.nih.gov/entrez/query.fcgi?db=pubmed&cmd=Retrieve&dopt=AbstractPlus&list_uids=1315304&query_hl=3&itool=pubmed_docsum
GNRHR	3'	2	220	ctttttattgtctcatacagTTA	ACGgtatgt	http://jcem.endojournals.org/cgi/content/full/87/6/2973
HEXA	5' pay for access	2	93	agcttaccctgtcttcctagGGA	ATTgtaagt	http://www.ncbi.nlm.nih.gov/entrez/query.fcgi?cmd=Retrieve&db=PubMed&list_uids=1837283&dopt=Abstract
HEXA	5' pay for access	4	47	gcctctctacatcttcctagGTC	ACAgtaagt	http://www.ncbi.nlm.nih.gov/entrez/query.fcgi?cmd=Retrieve&db=PubMed&list_uids=1837283&dopt=Abstract
HEXA	5' pay for access	5	111	tcaatgtttgttctgcacagTTC	CTGgtaacc	http://www.ncbi.nlm.nih.gov/entrez/query.fcgi?cmd=Retrieve&db=PubMed&list_uids=7749419&dopt=Abstract
HEXB	3'	3	66	attttaaatcctcaatacagATA	GAGgtaagt	PMID: 11897243
HFE	5'	5	114	acttgctttttctgttttagAGC	CAAgtgagt	http://linkinghub.elsevier.com/retrieve/pii/S0016508502835223
HMBS	5' Krawczak et al 2007	3	73	atccaagtctctacccgcagCTT	TCAgtgagt	http://www.ncbi.nlm.nih.gov/entrez/query.fcgi?db=pubmed&cmd=Retrieve&dopt=AbstractPlus&list_uids=17001642&query_hl=7&itool=pubmed_docsum
HMBS	5' Krawczak et al 2007	4	50	ttgattgactctctcctcagTTG	AAGgtaaca	http://www.ncbi.nlm.nih.gov/entrez/query.fcgi?db=pubmed&cmd=Retrieve&dopt=AbstractPlus&list_uids=17001642&query_hl=7&itool=pubmed_docsum
HMBS	5'	11	120	ctaggatgtttttccatcagGGG	CTGgtaggg	http://www.ncbi.nlm.nih.gov/entrez/query.fcgi?db=pubmed&cmd=Retrieve&dopt=AbstractPlus&list_uids=2789372&query_hl=27&itool=pubmed_docsum
HMBS	5' and 3' mutations but data not shown	12	54	acaagaacttcttgttacagGAA	CAAgtaagt	http://www.ncbi.nlm.nih.gov/entrez/query.fcgi?cmd=Retrieve&db=PubMed&list_uids=9199558&dopt=Abstract
HMBS(PBGD)	5'	3	54	cctggggactttttctgcagGAA	CAGgtgggt	http://www.springerlink.com/content/3l5v02by6rh90396/
HPRT1	5' and 3'(3'ss also analysed)	2	107	cagctatatttctttttcagATT	CAGgtaagt	http://www.ncbi.nlm.nih.gov/entrez/query.fcgi?cmd=Retrieve&db=PubMed&list_uids=11018746&dopt=Abstract
HPRT1	5' and 3'	4	66	ttttttttttttttaactagAAT	AAGgtatgt	http://www.ncbi.nlm.nih.gov/entrez/query.fcgi?cmd=Retrieve&db=PubMed&list_uids=11018746&dopt=Abstract
HPRT1	5' and 3'	7	47	tcacattttgtaattaacagCTT	ACTgtaagt	http://www.ncbi.nlm.nih.gov/entrez/query.fcgi?cmd=Retrieve&db=PubMed&list_uids=11018746&dopt=Abstract
HPRT1	5' and 3'	8	77	tgaattatgattctttttagTTG	AATgtaagt	http://www.ncbi.nlm.nih.gov/entrez/query.fcgi?cmd=Retrieve&db=PubMed&list_uids=11018746&dopt=Abstract
HSF4	5'	12	70	tccctgcggttctcacgcagATG	CAGgtaatg	http://www.iovs.org/cgi/content/full/45/8/2716
IDS	5'	2	137	agcccctccctcctgtgtagATG	CAGgtatgt	http://www.ncbi.nlm.nih.gov/entrez/query.fcgi?cmd=Retrieve&db=PubMed&list_uids=9501270&dopt=Abstract
IKBKAP	5' (subtle mutation and phenotype)	20	74	actgctttaatttatttaagATG	CAAgtaagt	http://www.ncbi.nlm.nih.gov/entrez/query.fcgi?db=pubmed&cmd=Retrieve&dopt=AbstractPlus&list_uids=11179008&query_hl=6&itool=pubmed_docsum
IL2RG	mutation not charactrised	3	185	ttccaacctttctcctctagGTA	TGGgtaatt	http://www.ncbi.nlm.nih.gov/entrez/query.fcgi?cmd=Retrieve&db=PubMed&list_uids=8401490&dopt=Abstrac
ITGB4	possibly a css rather than a skip	30	138	ctgtattccccgctccctagTGC	ACCgtaaga	http://www.nature.com/ng/journal/v10/n2/pdf/ng0695-229.pdf
IVD	3'	2	90	gtttacctctctcctattagCTT	CGAgtgagt	http://www.ncbi.nlm.nih.gov/entrez/query.fcgi?cmd=Retrieve&db=PubMed&list_uids=10677295&dopt=Abstract
IVD	5'	8	94	accagcacttatcctggcagCTG	TGGgtaagt	http://www.ncbi.nlm.nih.gov/entrez/query.fcgi?cmd=Retrieve&db=PubMed&list_uids=10677295&dopt=Abstract
KCNQ1	5' & 3' examples. The 5' example is rather unusual	7	111	cactgtccctctccctgcagGTC	GCGgtaggt	http://www.ncbi.nlm.nih.gov/entrez/query.fcgi?db=pubmed&cmd=Retrieve&dopt=AbstractPlus&list_uids=17292394&query_hl=14&itool=pubmed_docsum
LAMC2	3'	4	99	ttctttttcttcttccccagAGA	TAGgtctgt	http://www.nature.com/jid/journal/v117/n3/abs/5601202a.html;jsessionid=61276897D573DDF0078A35D56FF0C1BD
LDLR	5' & 3' example	3	123	caatcctgtctcttctgtagTGT	GTCgtaagt	http://www.ncbi.nlm.nih.gov/entrez/query.fcgi?cmd=Retrieve&db=PubMed&list_uids=11317362&dopt=Abstract
LIPA	5'	8	72	tcaatgtatttattttgcagTCT	CAGgtaggc	PMID: 9367797
MLH1	wrong link	5	73	ttgttatattttctcattagAGC	ACGgtaaga	http://www.pubmedcentral.nih.gov/picrender.fcgi?artid=1716081&blobtype=pdf
MLH1	wrong link	8	89	ttctgctgtttgtttatcagCAA	TCGgtatgt	http://www.pubmedcentral.nih.gov/picrender.fcgi?artid=1716081&blobtype=pdf
MLH1	wrong link	13	149	cttccttttcttcattgcagAAA	AGGgtacgt	http://www.pubmedcentral.nih.gov/picrender.fcgi?artid=1716081&blobtype=pdf
MLH1	3'	15	64	cacttcatttttattttcagTGA	TCGgtaagt	PMID: 19267393
MLH1	3'	16	165	atgttcttgcttcttcctagGAG	GAGgtgtga	PMID: 12696065
MLH1	3'	18	114	attgaatttctttggaccagGTG	CAGgtacag	PMID: 19267393
MYBPC3	5'	29	160	ccctccctccctgcccccagGAG	CAGgtgctg	http://www.jci.org/cgi/reprint/100/2/475
NCB5R	5'	5	130	gctgcgggggtgtcttgcagGTT	AAGgtgatt	http://bloodjournal.hematologylibrary.org/cgi/reprint/85/8/2254
NCF2	link lost	3	83	ctggacccttctctcctcagGCC	GAAgtaagt	http://www.ncbi.nlm.nih.gov/entrez/query.fcgi?CMD=Search&DB=pubmed
NDRG1	3'	9	57	cccactttactcctttccagATC	AAGgtgagt	PMID: 12872253
NEC1	5'	5	77	atattttgttgtctctttagGAT	CAAgtgagt	http://www.nature.com/ng/journal/v16/n3/pdf/ng0797-303.pdf
NEU1	5'	5	223	gtcctgtcctctcccctcagCCC	TCCgtgagt	http://linkinghub.elsevier.com/retrieve/pii/S0014-5793(01)02645-X
NF1	5' mutation not analysed	2	144	tttttttctttttttttcagCTT	ATGgtgagt	http://www.ncbi.nlm.nih.gov/entrez/query.fcgi?cmd=Retrieve&db=PubMed&list_uids=10712197&dopt=Abstract
NF1	3'	5	76	atgtggttctttatttatagGCA	CTGgtaagg	http://www.ncbi.nlm.nih.gov/entrez/query.fcgi?cmd=Retrieve&db=PubMed&list_uids=10712197&dopt=Abstract
NF1	3'	7	174	gctatatttgaattctgtagAAG	AAGgtaaca	http://www.ncbi.nlm.nih.gov/entrez/query.fcgi?cmd=Retrieve&db=PubMed&list_uids=10712197&dopt=Abstract
NF1	5'	8	123	ttctgttggggtttttatagAAC	AAGgtgaga	http://www.ncbi.nlm.nih.gov/entrez/query.fcgi?cmd=Retrieve&db=PubMed&list_uids=10712197&dopt=Abstract
NF1	3'	14	74	ttgctgttgtatttgcttagGAA	GAGgtatgc	http://www.springerlink.com/content/6xfr6lntxxa378e0/
NF1	3' insufficient data	16	441	cacaaaaattttgtgtttagGCT	CAGgtaaag	http://www.ncbi.nlm.nih.gov/entrez/query.fcgi?cmd=Retrieve&db=PubMed&list_uids=12807981&dopt=Abstract
NF1	3' insufficient data	18	123	ttgtttctatgtctatatagGTA	TAGgtgagt	http://www.ncbi.nlm.nih.gov/entrez/query.fcgi?cmd=Retrieve&db=PubMed&list_uids=10712197&dopt=Abstract
NF1	5'	20	182	tcagtctttttatttctcagATA	TAGgtgaga	http://www.ncbi.nlm.nih.gov/entrez/query.fcgi?cmd=Retrieve&db=PubMed&list_uids=10712197&dopt=Abstract
NF1	3' insufficient data	23.1	104	ctattcgtgcatttctgtagGTA	CAGgtttgt	http://www.ncbi.nlm.nih.gov/entrez/query.fcgi?cmd=Retrieve&db=PubMed&list_uids=10712197&dopt=Abstract
NF1	5'	23.2	136	ttatttttatttttttgtagGTT	CAGgtatgc	http://www.ncbi.nlm.nih.gov/entrez/query.fcgi?cmd=Retrieve&db=PubMed&list_uids=10712197&dopt=Abstract
NF1	5'	29	341	ccgtcaccaccactttccagGTT	ACGgtaggt	http://www.ncbi.nlm.nih.gov/entrez/query.fcgi?cmd=Retrieve&db=PubMed&list_uids=10712197&dopt=Abstract
NF1	5'	33	280	aaaatcctgcttctttacagGTT	GTGgtaagt	http://hmg.oxfordjournals.org/cgi/reprint/3/4/663
NF1	5'	34	215	gttcctttattctcttacagAAG	GAGgtatag	http://www.ncbi.nlm.nih.gov/entrez/query.fcgi?cmd=Retrieve&db=PubMed&list_uids=10712197&dopt=Abstract
NF1	nonsense mutation	37	102	aaattctgttttcctaaaagGCA	AAGgtaatt	http://www.ncbi.nlm.nih.gov/entrez/query.fcgi?cmd=Retrieve&db=PubMed&list_uids=10712197&dopt=Abstract
NF1	5'	45	101	acttttttgcatcttggcagGCT	TGTgtaagt	http://www.ncbi.nlm.nih.gov/entrez/query.fcgi?cmd=Retrieve&db=PubMed&list_uids=10712197&dopt=Abstract
NF1	5'	10b	135	tgtttttgttttgtttttagAGT	TGTgtaagt	http://hmg.oxfordjournals.org/cgi/content/full/9/2/237
NF1	link lost	12a	124	tgaactttatgttactgcagCTC	AAGgtaagc	http://www.sciencedirect.com/science?_ob=MImg&_imagekey=B6WK7-457D1BS-68-P&_cdi=6899&_user=126770&_orig=search&_coverDate=04%2F13%2F2001&_sk=996929994&view=c&wchp=dGLbVtz-zSkWA&md5=49925531fbf5314558fd157b68b53b77&ie=/sdarticle.pdf
NF1	5'	19a	84	ttttctccaccattctatagGAA	AAGgtaaaa	http://hmg.oxfordjournals.org/cgi/reprint/9/2/237
NF1	5'	4b	107	ttttggtttttactttttagGTT	AGGgtaagt	http://hmg.oxfordjournals.org/cgi/content/full/9/2/237
NSD1	5'	13	201	atcttcttttggcttctcagGAA	AAGgtatgg	http://www.med.kobe-u.ac.jp/journal/contents/52/1.pdf
NTRK1	5'	3	72	cctcctgcacccctccccagCAC	CCTgtgagt	http://www.sciencedirect.com/science?_ob=ArticleURL&_udi=B6T9T-4HVDN47-3&_user=126770&_coverDate=01%2F31%2F2006&_rdoc=1&_fmt=&_orig=search&_sort=d&view=c&_acct=C000010399&_version=1&_urlVersion=0&_userid=126770&md5=69d1d9026689de2587cad9c3347c1d39
OPA1	5'	8	87	actttttaaaatttttacagAAA	CGGgtatgt	http://www.ncbi.nlm.nih.gov/entrez/query.fcgi?cmd=Retrieve&db=PubMed&list_uids=11440989&dopt=Abstract
OPA1	5'	10	81	cagttttctgttactatcagGTG	GATgtaagt	http://hmg.oxfordjournals.org/cgi/content/full/10/13/1359
OPA1	5'	26	94	ttagttacttaatatttcagTTG	AAGgtaagc	http://www.ncbi.nlm.nih.gov/entrez/query.fcgi?cmd=Retrieve&db=PubMed&list_uids=11810270&dopt=Abstract
OTC	5'	7	54	ttaaattcttcctcctttagGGT	GAGgtatgc	http://www.pubmedcentral.nih.gov/picrender.fcgi?artid=1683104&blobtype=pdf
PAH	mutation not characterised	3	184	ctccccattctctcttctagGAG	CAGgtaaga	http://www.ncbi.nlm.nih.gov/entrez/query.fcgi?cmd=Retrieve&db=PubMed&list_uids=10234516&dopt=Abstract
PAH	mutation not characterised	7	136	ctttcttcttttcatcccagCTT	ACCgtgagt	http://www.ncbi.nlm.nih.gov/entrez/query.fcgi?cmd=Retrieve&db=PubMed&list_uids=1671810&dopt=Abstract
PAH	5' subtle effect	11	96	agattgactttccattccagATT	CAGgtatga	PMID: 11214902
PAX6	5'	3	77	ctccttctgttttgtcttagGGG	CAGgcaagt	http://www.ncbi.nlm.nih.gov/entrez/query.fcgi?cmd=Retrieve&db=PubMed&list_uids=10234503&dopt=Abstract
PAX6	5'	4	61	tcctattttcttgctaacagAGC	ACAgtaagt	http://www.ncbi.nlm.nih.gov/entrez/query.fcgi?cmd=Retrieve&db=PubMed&list_uids=12634864&dopt=Abstract
PAX6	5'	10	151	ctgtcccacctgatttccagGTA	CGGgtaatt	http://www.ncbi.nlm.nih.gov/entrez/query.fcgi?cmd=Retrieve&db=PubMed&list_uids=10234503&dopt=Abstract
PAX6	5'	11	116	gtcatttctcttgccctcagTTT	CAAgtaagt	http://www.ncbi.nlm.nih.gov/entrez/query.fcgi?cmd=Retrieve&db=PubMed&list_uids=10234503&dopt=Abstract
PAX6	3'	12	151	gtttgcctctctcctcacagCCC	CAGgtgagc	http://www.ncbi.nlm.nih.gov/entrez/query.fcgi?cmd=Retrieve&db=PubMed&list_uids=7666404&dopt=Abstract
PCCA	5'	13	144	ggcagaccttggccttgcagGTT	GAGgtaaaa	http://www.springerlink.com/content/q45x147471087802/
PCCA	3'	17	111	tgatatcattttacttttagGTG	AAGgtttgt	http://www.springerlink.com/content/q45x147471087802/
PCCA	5'	3	48	tgtgttttttctctcttcagACT	CGGgtgagt	http://www.springerlink.com/content/q45x147471087802/
PCCB	5'	14	100	atgaactcctctaatcacagGGC	GAGgtaggg	http://www.springerlink.com/content/q45x147471087802/
PDX1	3'	8	59	taaccttatttttctttcagATG	AAAgtaagt	http://www.sciencedirect.com/science?_ob=ArticleURL&_udi=B6WNG-46MCB73-G&_user=126770&_coverDate=08%2F31%2F2002&_rdoc=1&_fmt=&_orig=search&_sort=d&view=c&_acct=C000010399&_version=1&_urlVersion=0&_userid=126770&md5=223692312d3de7cf022f6cd24e33d2a0
PEX10	mutation of a 5'ass	3	407	acccatcctcttcctcgcagGCT	TACgtaagt	http://www.pubmedcentral.nih.gov/articlerender.fcgi?tool=pubmed&pubmedid=9683594
PEX16	5'	10	65	ccatttattgcctcccccagGGC	CAAgtaagc	http://www.sciencedirect.com/science?_ob=ArticleURL&_udi=B6WBK-45SRH2P-1T&_user=126770&_coverDate=03%2F22%2F2002&_rdoc=1&_fmt=&_orig=search&_sort=d&view=c&_acct=C000010399&_version=1&_urlVersion=0&_userid=126770&md5=ac8f5c12caeebc661aaaf74c2dcb99b9
PHKG2	5' and 5'css	4	55	ctctcttcctctctccctagTCA	CCTgtgagt	http://www.sciencedirect.com/science?_ob=ArticleURL&_udi=B6WBK-45MFRHF-8Y&_user=126770&_coverDate=07%2F30%2F1997&_rdoc=1&_fmt=&_orig=search&_sort=d&view=c&_acct=C000010399&_version=1&_urlVersion=0&_userid=126770&md5=7b74fc13c39a6a06f907f14a1b162842
PHYH	3'	3	111	ggattctttttctcctttagGTA	TCGgtacag	http://hmg.oxfordjournals.org/cgi/content/full/9/8/1195
PKHD1	3'	3	78	tttttttcacttacttacagTAC	ATGgtaggt	http://www.springerlink.com/content/f44610323m6k8270/
PKLR	5'	5	132	cgctccgctccctcccccagTAC	GGGgtgagc	PMID: 15059150
PKLR	5'	10	167	taacattctggcacctgcagATT	CCGgtgagg	PMID: 15059150
PNP	5'	2	170	tgatattttttctcccccagATA	CAGgtactg	http://www.jbc.org/cgi/reprint/267/11/7834
PROC	5'	7	143	accacctctgcctacctcagTGA	CAGgtggga	http://bloodjournal.hematologylibrary.org/cgi/reprint/82/8/2423
PROS1	3'	7	126	tatagtgattttatttatagATG	AAGgtagga	http://www3.interscience.wiley.com/cgi-bin/abstract/112729825/ABSTRACT
PTEN	5'	3	45	tttgtttgttttgttttaagGTT	TCTgtaagt	http://www.ncbi.nlm.nih.gov/entrez/query.fcgi?db=pubmed&cmd=Retrieve&dopt=AbstractPlus&list_uids=16014636&query_hl=13&itool=pubmed_docsum
PTEN	3'	4	44	cttttaaacttttcttttagTTG	GAGgtaggt	http://www.ncbi.nlm.nih.gov/entrez/query.fcgi?db=pubmed&cmd=Retrieve&dopt=AbstractPlus&list_uids=16014636&query_hl=13&itool=pubmed_docsum
PTEN	5'	6	142	cttttttttctgtccaccagGGA	GCAgtaagt	http://www.ncbi.nlm.nih.gov/entrez/query.fcgi?db=pubmed&cmd=Retrieve&dopt=AbstractPlus&list_uids=16014636&query_hl=13&itool=pubmed_docsum
PTEN	link lost		167	gtatgtatttaaccatgcagATC	AAGgtttgt	http://www.jbc.org/cgi/content/full/273/21/12973http://www.ncbi.nlm.nih.gov/entrez/query.fcgi
PTGIS	link lost	9	152	ggaccttcttcctatttcagGTA	ACAgtgagt	http://www.scopus.com/scopus/record/display.url?eid=2-s1.0-4G9J-NN70-TWC1-C14R-00000-00&view=basic&origin=inward&txGid=Zn2ePBR_kMmdXAfIezWcGxr%3a2
PTH	5'	2	91	cattttgcttgtccttttagTGA	TAAgtaagt	http://www.nature.com/ng/journal/v1/n2/abs/ng0592-149.html
PTS	3'	3	23	attttgttttctttccatagTTG	GAGgtatgt	http://www.ncbi.nlm.nih.gov/entrez/query.fcgi?cmd=Retrieve&db=PubMed&list_uids=8841415&dopt=Abstract
PTS	5'	4	57	cacctttgtttattctttagATT	GAGgtaatg	http://www.ncbi.nlm.nih.gov/entrez/query.fcgi?cmd=Retrieve&db=PubMed&list_uids=10319579&dopt=Abstract
PYGL	3'	5	132	aatactgtatccttttgcagGTA	CAAgtattc	http://www.pubmedcentral.nih.gov/articlerender.fcgi?tool=pubmed&pubmedid=9529348
RB1	5'	6	68	gctttctatttgtttaatagGAT	AAGgtaagt	http://www.sciencedirect.com/science?_ob=ArticleURL&_udi=B6T68-3XWJFT0-G&_user=126770&_coverDate=12%2F31%2F1999&_rdoc=1&_fmt=&_orig=search&_sort=d&view=c&_acct=C000010399&_version=1&_urlVersion=0&_userid=126770&md5=f6d0614cfba2dc48c494cc704a2a289c
RHAG	3'	8	74	ttttccctctaccgtcacagGTT	AAGgtactg	http://www.ncbi.nlm.nih.gov/entrez/query.fcgi?cmd=Retrieve&db=PubMed&list_uids=10467273&dopt=Abstract
RPGR	5'	2	126	agaccgtcttatatttgcagATT	CCGgttagt	PMID: 15364249
RSK2	link lost	5	81	atacatacaatcttttatagTTC	ATGgtaagt	http://www.nature.com/ejhg/journal/v6/n6/abs/5200230a.html;jsessionid=A00832E00AAC1E367DEB79F8C86F11BC
RSK2	5'	6	80	attttcatttcttcattcagCTT	GAGgtatat	http://www.pubmedcentral.nih.gov/articlerender.fcgi?tool=pubmed&pubmedid=14973203
SBCAD	5'	3	101	agtaattctttttcctacagTTA	GGGgtacat	http://www.springerlink.com/content/y86904583700v858/
SEDL	5'	3	112	actatttttcacttaattagGAG	AAAgtacgt	http://www.pubmedcentral.nih.gov/articlerender.fcgi?tool=pubmed&pubmedid=11326333
SLC12A3	5'	22	112	acggggactctccttgccagGCC	GGCgtaagt	http://www.ajkd.org/article/PIIS0272638606013059/abstract
SLC25A20	3'	7	110	ctgtggttggtgttatacagGGT	CTGgtgagt	PMID: 16919490
SPAST (SPG4)	5'	5	188	ttttactttttccttgtcagAAA	AAGgtattc	http://www.ncbi.nlm.nih.gov/entrez/query.fcgi?cmd=Retrieve&db=PubMed&list_uids=11309678&dopt=Abstract
SPAST (SPG4)	5'	9	72	tgctcttgtgatttttaaagGCT	TACgtgagt	http://www.ncbi.nlm.nih.gov/entrez/query.fcgi?cmd=Retrieve&db=PubMed&list_uids=11309678&dopt=Abstract
SPAST (SPG4)	5'	11	92	tatacttgtatttcctctagATG	GGTgtaagt	http://www.ncbi.nlm.nih.gov/entrez/query.fcgi?cmd=Retrieve&db=PubMed&list_uids=11309678&dopt=Abstract
SPAST (SPG4)	3'	12	80	aaaagattttttgcttgtagGTA	CAGgtaggg	http://www.ncbi.nlm.nih.gov/entrez/query.fcgi?cmd=Retrieve&db=PubMed&list_uids=11309678&dopt=Abstract
SPTB	5'	30	197	tgtcctgttccccctggcagTGC	ACGgtgagc	http://www.jbc.org/cgi/reprint/266/13/8490
SPTB	5'	31	50	tgggccttctcctcctctagCTT	TGGgtgagt	http://www.pubmedcentral.nih.gov/picrender.fcgi?artid=296005&blobtype=pdf
STAR	5'	5	185	ggttccccatggcctggtagGTC	CAGgtaata	http://jcem.endojournals.org/cgi/content/full/84/11/3983
SUCLA2	5'	4	163	agttctttttcttattttagTCC	CAAgtgagt	PMID: 17287286
TAT	5'	11	99	tctccctcctgttggtatagGTT	ACGgtgggt	http://www.springerlink.com/content/l7l0n1q18k226578/
TSC1	5' insufficient data	8	74	tgtcaacccaactcttctagCCA	AAGgtatag	http://www.ncbi.nlm.nih.gov/entrez/query.fcgi?cmd=Retrieve&db=PubMed&list_uids=10533066&dopt=Abstract
TSC1	5' insufficient data	16	44	ctcaaaaactttcttcctagGTT	GAGgtaaag	http://www.ncbi.nlm.nih.gov/entrez/query.fcgi?cmd=Retrieve&db=PubMed&list_uids=10533066&dopt=Abstract
TSHB	5'	2	163	taattttatctttgatttagCAT	CGGgtatgt	http://jcem.endojournals.org/cgi/content/full/87/1/336
UROD	3'	4	63	ctgtctcctgtttcctacagCCA	CAGgtaccc	PMID: 10477430
UROD	3'	6	162	atctttctatccttctctagTGG	CAGgtgagt	PMID: 10477430
vWF	link lost	50	40	aaattttgctgttttcttagGGT	CATgtgagt	http://www.sciencedirect.com/science?_ob=ArticleURL&_udi=B6WG1-45PMRX4-CT&_user=126770&_coverDate=11%2F01%2F1994&_rdoc=1&_fmt=&_orig=search&_sort=d&view=c&_acct=C000010399&_version=1&_urlVersion=0&_userid=126770&md5=b752a76c8e95b7c84e3ef957c90e886b
WAS	nonsense mutation	3	87	cccaccctacacctctccagGCT	GATgtaagt	http://www.ncbi.nlm.nih.gov/entrez/query.fcgi?db=pubmed&cmd=Retrieve&dopt=AbstractPlus&list_uids=7579347&query_hl=19&itool=pubmed_docsum
WT1	5'	6	97	tcccttctttgtgtttgcagCCA	CAGgtgagc	http://www.ncbi.nlm.nih.gov/entrez/query.fcgi?cmd=Retrieve&db=PubMed&list_uids=8393425&dopt=Abstract
WT1	5'	7	151	ctcttactctctgcctgcagGAT	CTGgtaagt	http://www.ncbi.nlm.nih.gov/entrez/query.fcgi?cmd=Retrieve&db=PubMed&list_uids=11518820&dopt=Abstract

## Sheet: 5' skips
Gene	Reference	Chromosome	5'ss upstream ss (nearest, 2nd nearest)	5'ss that is mutated	Mutation	3'ss	normal reads (E to F)	Single skip site reads (D to G)	Double skip reads	highest bss read ≤ 1000 bases from mutated 5'ss	highest bss read>1000b from mutated 5'ss	css also identified?	css predicted by snaptron? (reads)	notes
ABO	PMID: 12149236	9	136150577, 136151377	136137501	CTG/gtga(g>a)t	136136778	18796	376	12	2	16	no		Authors report just a single exon skip, which is a good match to the snaptron reads which are higher for this event than any other.
ACADVL	PMID: 7479827	17	7126185, 7125622	7126557	GAG(g>a)tgag	7126962	3214824	1355	20	326	164	no		Authors report just a single exon skip.
ACAT1	PMID: 1346617	11	108010943, 1008009769	108012428	ATG/g>tttagt	108013163	1275332	224	11	0	20	no		Authors report just a single exon skip, which is a good match to the snaptron reads which are higher for this event than any other.
AGA	PMID: 1737774	4	178355535, 178357429	178354367	ACG/(g>t)taagt	178352963	211182	4	0	1	1	no		Authors report a single exon skip, good match with snaptron.
ALDH3A2	PMID: 10577908	17	19559888, 19555946	19561176	AAG/gtttg>at	19564439	591642	748	4364	5	73	no		Authors report both a single and double exon skip, which is in accord with the snaptron reads
ALDH5A1	PMID: 9683595	6	24512097, 24505214	24515539	AAG/(g>a)tatgtg	24520628	272805	1438	2	20	531	no		Authors report a single skip, good match with snaptron
APC	PMID: 15833136	5	112151291, 112137081	112155042	AA/gtatg.at	112157592	107956	869	4	15	4	no		Single exon skip reported. Good match with snaptron
AQP3	PMID: 12239222	9	33442849, 33443176	33442298	CAC/g>atgagt	33442210	736934	440	2	3	2	no		Single exon skip. Good match with snaptron
AR	PMID: 9296379	X	66941806, 66937465	66942827	CCT/(g>a)taagc	66943527	146280	144	16	86	16	no		Single exon skip reported
ASAH1	PMID: 11241842	8	17920693, 17921965	17919787	AAG/(g>t)tattt	17919250	1354775	2059	6	419	22	no		Single exon skip. Good match with snaptron
ATM	PMID: 9887333	11	108139337, 108138070	108141874	ATC/gt(a>t)aga	108141977	218282	734	56	0	2	no		Authors report single skip (90%) and double skip (10%), good match with snaptron.
ATP7A	PMID: 9467005	X	77267172, 77266750	77268610	AAG/gta>taaa	77270158	64171	5576	65	4	15	no		Single exon skip reported. Good match with snaptron
BCKDHB (DBT)	PMID: 2010537	1	100680372, 100681538	100676249	AAG/(g)ttgcc	100672193	119388	785	4	8	435	no		Singel exon skip reported, good match with snaptron
CAPN3	PMID: 10567047	15	42680085, 42678484	42681295	GAT(g>a)taagt	42682150	93116	8	2	0	1	no		Double exon skip reported. Not clear from the paper whether a single exon skip was also seen. Snaptron favours both but a single over the double.
CFTR	PMID: 7689009	7	117149197, 117144418	117171169	AAG(g>t)taata	117174329	23226	15	9	28	1	yes	Yes 117171076 (28 reads)	Css activation at +93 and an exon skip, good agreement with snaptron.
CHRNE	PMID: 16061559	17	4804284, 4804819	4804087	CA(G>T)/gtgaag	4802878	7489	2681	0	106	2	no		single exon skip reported
CLCN1	PMID: 15116370	7	143039599, 143039236	143042856	GAG/(g>t)tgacc	143043232	9018	7	0	6	1	no		Single exon skip reported, no css detected. Snaptron indicates both a skip and a css
COL1A2	PMID: 10694924	7	94034059, 94033913	94034205	AGA/gtaag>at	94034510	5707950	107	2	11	1	no		Single exon skip reported. Good match with snaptron
COL3A1	PMID: 9399899	2	189851866, 189850505	189852861	CA/g>ataagt	189853315	1812440	82	0	0	0	no		Authors report a single exon skip, good match with snaptron.
COL4A3	PMID: 11044206	2	228125834, 228124594	228128661	CA(G>A)/gtaaag	228131132	24794	1	0	0	5	no		Single exon skip reported. The site with 5 reads is at +1030 within the intron.
COL4A5	PMID: 8441246	X	107898688, 107869580	107908818	TAG/G>ctaagc	107909725	159115	7	0	2	5	no		Single exon skip reported, good match to snaptron
COL6A1	PMID: 10419498	21	47410337, 47410199	47410741	GAC/g>ataagt	47410892	2302846	1494	0	186	8	no		Single exon skip reported, good match to snaptron
COL6A3	PMID: 11992252	2	238258789, 238259772	238257255	AAA/gtac(g>a)t	238257028	1041373	61	10	135	10	no		Single exon skip reported, the css indicated by snaptron at +4 with 135 reads (238257251) is also inactivated by the reported mutation.
COL9A2	PMID: 10364514	1	40781261, 40782794	40780023	CCG>A/gtgagt	40779940	112818	21	0	11	0	no		Single exon skip reported
COL11A1	PMID: 9529347	1	103385866, 103387073	103381186	GGC/g>ataagt	103380368	127614	2	0	5	0	no		Single exon skip reported. Snaptron also has 5 reads for a css at -2.
COLQ	PMID: 10441569	3	1597405, 15497770	15495335	TGG/gta>gggg	15493221	48812	269	93	6	126	yes	Yes 15497435 (6 reads), No 1497424 (0 reads)	The report identified a strong exon skip and two rather weak css at 15497435 and 15497424. Snaptron predicted the strong skip and the stronger of the two weak css.
CPOX	PMID: 9454777	3	98304284, 98307556	98300250	CCG/gta>gagg	98299615	590613	898	11	14	29	no		Single exon skip reported, good match to snaptron
CYP17 (CYP17A1)	PMID: 9703423	10	104596821, none	104595010	TCA/gtgag>tt	104594772	149139	23	0	0	0	no		Single exon skip reported, good match to snaptron
CYP27A	PMID: 9254865	2	219677145, 219674491	219677473	TTG/g>atgagg	219677646	422260	38	0	43	0	no		Single exon skip reported, snaptron also indicates a 5' css at 219677523 (+50) but not detected.
DMD	PMID: 11241855	X	32503035, 32509393	32490280	GCAG/g>ttctg	32486828	21066	5	0	2	0	no		Single exon skip reported, the css detected by snaptron (32490284, 2 reads) would also have been inactivated by the mutation, good match to snaptron
DYPD	PMID: 8698850	1	97981281, 98015115	97915614	AAC/g>ataag	97848018	133585	1237	36	26	1589	no		Single exon skip reported, good match with snaptron
ECHA	PMID: 7738175	2	26461969, 26467397	26461801	AAG/g>atatct	26459857	898304	22	285	6	0	no		Good match, report identified both a single and double exon skip, as indicated by snaptron
EDAR	PMID: 15373768	2	109605415, none	109547419	GTG/(g>a)taagt	109547419	6967	69	na	79	69	no		Single exon skip reported. Snaptron has 69 reads for this but 79 reads for a potential css at -430.
ENG	PMID: 12673790	9	130616567, none	130605372	ACG/gtga(g>a)t	130592107	698051	1051	na	0	1051	no		Single exon skip reported
F7	PMID: 11129332	13	113760220, none	113765165	ACG>C/gtg	113768065	24447	162	0	4	11	no		Single exon skip reported, good match with snaptron
F8	PMID: 9341862	X	154132180, 154132570	154130325	ATA/gtgag>at	154129718	21336	240	0	1	1	no		Single exon skip reported, good match with snaptron
FANCG	PMID: 1080754	9	35078604, 35079150	35078604	GAG/(g>c)tgagg	35078344	538491	162	67	33	0	no		Single exon 3 upstream skip reported
FANCG	PMID: 1080754	9	35079150, 35079440	35078604	GAG/(g>c)tgagg	35077400	22378	302	407	16	5	no		Single exon upstream exon 3 skip reported. Because the mutated 5'ss is also alternatively spliced to a downstream 3'ss this generates the reported double exon 3,4 skip. Snaptron also has 407 reads for a skip of exons 2,3 and 4, however, this was not reported.
FBN1	PMID: 7633409	15	48773851, 48776014	48766724	CTG/(g>a)tgag	48766575	656874	9	0	0	0	no		Single exon skip reported, good match with snaptron
FGG	PMID: 11001903	4	155533685, 155533683	155533169	CAA/gtgag>aa	155533051	3230752	3317	28	11	6	no		Good match between report and snaptron.
GCH1	PMID: 9749603	14	55313816, 55326398	55312485	AAC/g>ataagt	55310862	175950	1087	259	4	36	no		Single exon skip reported, good match with snaptron
GH1	PMID: 9385381	17	61995705, 61996126	61995376	TCC/gtgag	61995285	2197803	75390	6	30	3	no		Single exon skip reported, good match with snaptron
GHR	PMID: 9467570	5	42713622, 42711475	42718224	AAG/g>ataagt	42718554	112793	17	0	0	0	no		Good match between report and snaptron.
HFE	PMID: 11875012	6	26093189, 26091818	26093461	CAA/g>atgagta	26094413	53110	5	0	10	4	no		Paper reports both a single exon skip and a failure to remove introns. Snaptron has 5 reads for the exon skip but slightly higher reads for a potential 5' css at -106 in the upstream exon (10 reads), which was not seen. Snaptron has the highest reads (50) for a possible quadruple exon skip , which was not tested.
HMBS	PMID: 2789372	11	118962874, 118962237	118963234	CT(G>A)/gtaggg	118963467	665073	17198	214	435	105	no		Single exon skip reported, good match with snaptron
HPRT	PMID: 11018746	X	133594369, none	133607496	CAG/(g>a)taagt	133609210	728919	26	na	4	2	no		Single exon skip reported
HSF4	PMID: 15277496	16	67203005, 67202840	67203252	CAG/gtag>at	67203533	98166	16235	0	437	0	no		Good match between report and snaptron.
IDS	PMID: 9501270	X	148586564, none	148585686	GCAG/g>ttatgt	148585020	479379	26	0	12	1	no		Single exon skip reported, good match to snaptron. 5'ss 14858590 (12 reads) identified by snaptron, would be inactivated by the mutation.
IVD	PMID: 10677295	15	40705287, 40703891	40707182	insertion (Gi)CCTCTTGG/gt	40707599	404308	14926	8	30	59	no		Enhancement of exon skipping reported, good match to snaptron
LDLR	PMID: 11317362	19	11211022, 11200292	11213463	GTC/gtaag>at	11215895	479884	4505	142	68	115	no		Single exon skip reported, good match to snaptron
LIPA	PMID: 9367797	10	90983440, 90984848	90982267	CA(G>A)/gtaggc	90975767	705389	2640	11	4	25	no		Single exon skip reported
MYBPC3	PMID: 9218526	11	47354744, 47355107	47354364	CAG/g>atgctg	47354254	185961	5	0	1	1	no		Paper reports a single exon skip, good match to snaptron
NCB5R (CYB5r3)	PMID: 7718898	22	43026887, 43027383	43024157	AAG/gtgattcg>c	43023695	2863413	3777	9	703	9	no		Paper reports a single exon skip, good match to snaptron
NEC1	PMID: 9207799	5	95759016, 95761523	95757583	CAA/gtga>cgt	95751826	74851	12	0	1	41	no		Paper reports a single exon skip. Snaptron gives 12 reads for this skip and reads of 41, 12, 6, 1 and 1 for five possible 5' css. The css with the 41, 12 and 6 reads are over 3kb downstream from the normal 5'ss within the 5758b intron.
NEU1	PMID: 11470272	6	31828215, 31828964	31827818	TCC/(g>c)tgagt	31827723	933903	32	0	1407	0	no		Paper reports a single exon skip. This is only the second highest read in snaptron, which has a strong potential css 5 bases upstream at 31827823 (GA/GTTCCG>C). The mutation would also change the sixth base of this potential css and so might have weakened it.
NF1	PMID: 10712197	17	29527614, 29509684	29528178	1185+1G>A	29528428	200706	68	114	2	2	no		Paper reports a single exon skip. Snaptron also supports a double exon skip, not clear if the authors would have seen this.
NSD1	PMID: 16547423	5	176678855, 176675326	176684153	AAG/g>atatgg	176686989	220705	87	0	1	292	no		Paper reports a single exon skip. Snaptron gives 87 reads for this but also gives 292 reads for a 5'css that is 1826 from the normal 5' ss
NTRK1	PMID: 16373086	1	156834221, 156830939	156834592	CCT/gtgag>tt	156836701	13969	9	42	20	343	no		Paper reports a single and double exon skip. This is consistent with the high reads given for the double skip in snaptron. Snaptron also has 343 reads for a 5'css that is 1681 bases downstream from the normal 5'ss and 20 reads for a 5'css that is 247 downstream.
OPA1	PMID: 11440989	3	193353312, 193349455	193355071	870 +5 G>A	193355740	558697	22	2	1	1	no		Paper reports a single exon skip.
OTC1	PMID: 2035531	X	38262994, 38260682	38268049	GAG/g(t>c)atgc	38268128	66760	19	0	0	0	no		Paper reports a single exon skip.
PAX6	PMID: 7666404	11	31814985, 31815199	31812257	CAG/g>ctgag	31811568	102231	1754	21	301	21	no		Paper reports a single exon skip. Good match with snaptron.
PCCA	PMID: 17051315	13	100925601, 100921038	100953857	1209+3A>G	100955178	142696	740	0	118	99	no		Paper reports a single exon skip
PCCB	PMID: 17051315	13	136046575, 136046098	136047700	1498+2T>C	136048746	751792	1022	9	270	408	no		Paper reports a single exon skip.
PEX16	PMID: 11890679	11	45935369, 45935681	45932448	CAA/gt>caagc	45931864	291682	3384	23	3	559	no		Paper reports a single exon skip. Good match with snaptron
PHKG2	PMID: 11214902	16	30762603, 30760237	30762925	CCT/(g>a)tgagt	30764552	323833	2568	112	9361	4	yes	yes (30762581, 9361 reads and 30762539, 6972 reads)	Single exon skip reported, also single exon skips from using an upstream 5' css. Snaptron has 9361 (+344) reads for one of the css and 6972 reads for the other (+386).
PKLR	PMID: 15059150	1	155265455, 155269000	155265227	GGG/(g>a)tgagc	155265094	41619	0	0	0	0	no		Single exon skip reported. Snaptron shows that the partner 3'ss 155265094 at the start of exon 6 has far fewer background reads than any other ss of exons 4 to 7. SRAv2 has a single read for exon 5 skipping and two more variants with single reads, which is consistent with the experimental report. The authors discuss the unusual observation of skipping of exons 5 and 6 (instead of the more usual 4…
PNP	PMID: 1560016	14	20937695, none	20940637	CAG>A/gtactg	20942630	903424	1678	0	160	150	no		Paper reports a single exon skip. Good match with snaptron
PROC	PMID: 8400292	2	128180985, 128180748	128183804	CAG>C/gtggga	128184680	118803	79	2	30	4	no		Paper reports a single exon skip. Good match with snaptron
PTEN	PMID: 16014636	10	89640196, 89638781	89653867	AAG/g>ataaga	89685269	90698	25622	1413	8	1187	no		Paper reports a single exon skip. Good match with snaptron
PTH	PMID: 1302009	11	13517457, none	13514316	TAA/g>ctaagt	13514214	1266333	6783	0	2	3	no		Paper reports a single exon skip. Good match with snaptron
PTS	PMID: 10319579	11	112100954, 112099397	112101406	GA(G>A)/gtaatg	112103885	560163	109	2675	32	259	no		Paper reports a single exon skip. Snaptron would strongly indicated a double exon skip.
RB1	PMID: 10673998	13	48922000, 48919336	48923160	AAG/g>ctaag	48934152	322903	3	2	31	226	no		Paper reports a single exon skip. Snaptron has 3 reads for this but 31 reads for a 5'css that is 388 bases downstream from the normal 5'ss and 226 reads for a four exon skip (not tested).
RPGR	PMID: 15364249	X	38186592, none	38182651	CC(G>A)/gttagt	38182199	80235	570	na	83	2	no		Single exon skip reported. Good match to snaptron
RSK2(RPS6KA)	PMID: 14973203	X	20213182, 20222139	20212306	GAG/gta>gtat	20211712	437038	140	106	0	0	no		Paper reports a single exon skip.
SBCAD	PMID: 16317551	10	124794032, 124768588	124797364	GGG/gta>gcat	154278	154278	7419	99	7	71	no		Paper reports a single exon skip. Good match with snaptron. The 5'css observed by snaptron is 1425 bases downstream of the normal 5'ss.
SEDL (TRAPPC2)	PMID: 11326333	X	13738546, 13752162	13737989	AAA/gtacg>at	13734798	9869	194	135	3	0	no		Paper reports a single and double exon skip. Good match with snaptron.
SLC12A3	PMID: 17059986	16	56926967, 56926073	56928555	GGC/g>ctaa	56933441	25892	219	2	33	60	no		Paper reports a single exon skip. Good match with snaptron. The 5'css observed by snaptron is 1425 bases downstream of the normal 5'ss.
SPAST	PMID: 11309678	2	32323961, 32314675	32339895	AAG>A/gtattc	32340770	202225	766	113	26	26	no		Paper reports a single exon skip.
SPTB	PMID: 2022662	14	65235751, 65236307.	65234380	ACG/gt>agagc	65234071	159329	54	0	0	0	no		Paper reports a single exon skip. Only snaptron variant.
STAR	PMID: 10566637	8	38003806, 38005717	38003480	CAG>C/gtaata	38002834	116356	1802	0	4	2	no		Paper reports a single exon skip. Good match with snaptron
SUCLA2	PMID: 17287286	13	48563016, 48570977	48562675	CA(A>G)/gtgagt	48547528	285250	87	109	3	1326	no		Single exon skip reported. Snaptron has 109 and 1326 reads for a double and triple skip, these were not tested.
TAT	PMID: 16917729	16	71603756, 71604171	71602613	ACG>T/gtgggt	71602188	690409	2318	2	108	3	no		Paper reports a single exon skip. Good match with snaptron. The 5'css observed by snaptron is 40 bases upstream of the normal 5'ss.
TSHB	PMID: 11788671	1	115572482, none	115576146	CGG/gtatg>at	115576593	7184	0	0	0	0	no		Paper reports a single exon skip. Snaptron only has reads for normal splicing
WT1	PMID: 8393425	11	32438035, 32439122	32421493	CAG/g>ctgagc	32417954	31111	0	6	0	390	no		Paper reports single and double exon skip, snaptron only has reads for the double skip. The 390 reads is for an intronic bss, possibly a recursive splice site.
								220439		15373
								2852 (rows 16, 27 & 66, which have css)		9395 (lines 16, 27 & 66)
								217587 (220439 minus rows 16, 27 & 66))		5978 (15373 minus rows 16, 27 & 66)
								Above: data used for Table 4.
Column O lists 74 reports of single exon skips only, 3 reports of both single exon skip and css activation (rows CFTR, COLQ & PHKG2), 5 reports of single and double exon skip and 2 reports of a double exon skip only (shaded in column O). Blue shading in columns I to L shows that out of 84 reports: 62 of the highest background reads were for single exon skips; 5 for double exon skips; 9 for bss re…
The 10 examples where the number of reads for css> skip reads are discussed below. In two cases the authors report css activation, in eight cases css activation is not reported.
Row CFTR. Authors detected a css as well as a skip. The experimental and predicted css match, so in agreement.
Row COL6A3. Authors report a single exon skip only. Snaptron has 61 reads for the skip but 135 reads for a potential css at +4, which was not detected by the authors. However, the mutation of the 5'ss would also be expected to inactivate the potential css.
Row COL11A1. Authors report a single exon skip only. Snaptron has 2 reads for a single skip but 5 reads for a potential css at -2, as indicated by snaptron. The css is unlikely to be inactivated by the mutation. If the potential css was active, it might be missed by RT-PCR analysis as a heterozygote was analysed.
Row CYP27A. Authors report a single exon skip only. Snaptron has 38 reads for the skip but also has 43 reads for a potential css at +50. This is likely to be a false positive.
Row EDAR. Single exon skip reported. Snaptron has 69 reads for this but 79 reads for a potential css at -430. This is a likely false positive.
Row HFE. Authors report a single exon skip only. Snaptron has 5 reads for the skip but 10 reads for a potential 5' css upstream at -106, which wasn't seen by RT-PCR. Snaptron has most reads for a potential triple exon skip (50 reads), which wasn't tested.
Row NEU1. Authors report a single exon skip only. Snaptron has 32 reads for the skip but 1407 reads for a background ss at +6. The authors analysed a homozygous mutation and clearly saw no evidence of the use of this predcited css. Either the css indicated by snaptron is a false positive or possibly the mutation ( TCC/(g>c)tgagt), also inhibited the background ss (GA/gttccg>c)
Row NTRK1. Paper reports a single and double exon skip. This is consistent with the reads of 9 and 42 given for the single and double skips in snaptron. Snaptron also has 343 reads for a 5'css that is an intronic site 1681 bases downstream from the normal 5'ss and is a possible recursive splice site. It also has 20 reads for a 5'css that is 247 bases downstream that was not detected and so might …
Row PHKG2. A clean single exon skip reported, also single exon skips from using upstream 5' css. Snaptron has 2568 reads for the exon skip, 9361 (+344) reads for one of the css and 6972 reads for the other (+386) and so the paper and snaptron data match reasonably well.
Row RB1. Authors report a single exon skip only. Snaptron has 3 reads for the skip but but 31 reads for a 5'css that is 388 bases downstream from the normal 5'ss. This is likely to be a false positive and might possibly be a recursive splice site as the intron is large. Snaptron also has 226 reads for a four exon skip that wasn't tested.
The shaded boxes in rows 97 to 104 above indicate bss within 1000b of the mutation that are likely to be false positives with regards to forming css.
There are also six reports (see below) where snaptron has greater reads for a double exon skip than for a single exon skip
Row ALDH3A2. Authors also report a double exon skip
Row ECHA. Authors also report a double exon skip
Row NF1. Double exon skip not seen, RT-PCR primer use not clear, inconclusive
Row NTRK1. Authors also report a double exon skip
Row PTS. Double exon skip not seen, RT-PCR primer use not clear, inconclusive
Row SUCLA2. Double and triple exon skip (which has the most reads) would have been missed (if they occurred) by the reported RT-PCR primers.
Also row CAPN3. Authors report a double skip only although snaptron has 2 reads for the double but 8 reads for the single skip

## Sheet: 3' skip
Gene	Reference	chromosome	5'ss (normal partner ss)	3'ss that is mutated (or affected)	mutation	3'ss downstream	Snaptron normal reads (D to E)	Single skip reads (D to G)	Double skip reads	highest 3'bss read (≤1000 bases) from mutated 3'ss	highest 3' bss read>1000b from mutated 3'ss	css also reported?	css matched by snaptron? (reads)	notes
ACAT1	PMID: 1346617 .	11	108014775	108016928	tttaa>cg/GTT	108017996, none	1146109	24	0	90	17	no		Single exon skip reported. Snaptron also observes a 90 read 3' css at 10816938, 10 bases downstream.
ADA	PMID: 8178821	20	43251469	43251294	complex rearrangement of the 3'ss	43249789, 43249043	718386	38013	1	45	4	no		Single exon skip reported, good match with snaptron.
ALDH3A2	PMID: 10577908	17	19566813	19568260	cctcag>c/CTC	19575033, 19578870	684141	6111	1536	58	271	no		paper reports single and double exon skip, as predicted by snaptron.
ALK1(ACVRL1)	PMID: 16429404	12	52307858	52308222	catc>gag/GAA	52309008, 52309819	139354	14	0	2	0	no		Paper reports that a 3'ss mutation of 52308222 causes a single exon skip between the partner 5'ss 52307858 and a downstream 3'ss 52309008. It also reports an unsual double skip involving an upstream 5'ss 52307555 spliced to 3'ss 52309008. Snaptron shows that the reason for this is because the unmutated 3'ss is normally spliced to a number of upstream 5'ss. Snaptron has 31 reads for the unusual do…
ARSB	PMID: 17643332	5	78181406	78135250	ttccag>c/TGA	78077798, 78076486	188812	851	0	7	6248	no		Single exon skip reported. There are 6248 reads for an intronic site near the 5'end of the 46kb intron, which is a good candidate for a recursive splice site.
ATM	PMID: 10330348	11	108115754	108117690	ttacag>t/GTG	108119659, 108121000	161838	177	31	20	177	no		Single exon skip reported, good match with snaptron
ATM	PMID: 9887333	11	108186639	108186737	(ttctt)atag/ACT	108188099, 108190680	266242	957	0	56	11	no		Single exon skip reported, good match with snaptron.
ATM	PMID: 9682216	11	108163521	108164039	ivs32-12A>G	108165653, 108168013	148489	1052	683	196	53	no		Single and double exon skips reported, plus a de novo css caused by the mutation
ATM	PMID: 8808599	11	108202765	108203488	taa(t>g)ag/GA	108204612, 108205695	273531	1121	264	5	5	no		Single exon skip reported
ATP7B	PMID: 9829905	13	52542579	52539170	ttgca(g>c)/ATC	52536050, 52534459	42565	168	3	54	494	no		Single exon skip reported, good match with snaptron. However, snaptron also predicts a three and four exon skip (494 reads), which wasn't tested.
ATP7B	PMID: 9829905	13	52513186	52511816	tctt(a>t)g/GTT	52511530, 52509832	47435	130	0	7	21	no		Single exon skip reported, which is a good match to snaptron
BTK	PMID: 11286545	X	100612496	100611944	intron 13-1G>A	100611257, 100609683, 100608977	388317	1	11, 27(triple)	187	5	yes	Yes. 100612016 (66 reads)	Triple exon skip reported, which is a good match to snaptron. Css also reported at +72, snaptron has 66 reads for this but 187 reads for a css at +69.
BTK	PMID: 12405164	X	100611039	100609683	ctac(a>c)g/GCA	100608977, 100608340	318151	1738	3	67	67	no		Single exon skip reported, good match with snaptron.
CASR	PMID: 11668634	3	121973222	121973222	ttccag>t/GTA	121980374, 121994658	15191	1625	2	1	56	no		Single exon skip reported and a minor pseudoexon activation, both a good match to snaptron
CD19	PMID: 17882224	16	28946876	28947473	caccag>t/CCC	28947832, 28948343	291554	4128	0	929	2	no		Single exon skip reported
CD95(FAS)	PMID: 15870181	10	90770358	90770509	cctacag/GAT	90771755, 90773099	320064	30392	581	17	581	no		Single exon skip reported, in agreement with snaptron
CDC14A	PMID: 10409437	1	100960487	100961557	ccgcag>t/GTC	100963640, 100964484	107921	41	0	347	41	no		Single exon skip reported. Snaptron has far more reads for a css (+5)
CFTR	PMID: 7518409	7	117144418	117149087	tg(c>t)ag/AGA	117170952, 117174329	21109	175	9	0	1356	no		Single exon skip reported
CFTR	PMID: 7689009	7	117199710	117227792	taatag>a/GAC	117230406, 117231987	28850	48	24	0	0	no		Single exon skip reported, which agrees with snaptron. However, snaptron has 172 reads for a 4 exon skip, which wasn't tested.
CHRNE	PMID: 16061559	17	4805511	4805383	ccac(a>c)g/TAT	4804921, 4804486	6988	68	25	66	0	no		Single exon skip reported, in agreement with snaptron. However, snaptron also predicts a css at 4805390, 7 bases upstream.
CHRNE	PMID: 16061559	17	4802492	4802403	cgcca(g>a)/CTG	4802187, 4802258	11933	3	0	0	0	no		Single exon skip reported, good match with snaptron. Authors also show that the mutation causes intron retention.
COL2A1	PMID: 16189708	12	48389492	48388261	ttgta>gg/GGT	48387831, 48387646	77749	0	0	0	0	no		Single exon skip reported. Snaptron only shows splicing between the canonical sites.
COL3A1	PMID: 9399899	2	189858186	189858763	actta(g>c)/GGC	189858959, 189859266	3081691	32	2	17	20	no		Single exon skip reported.
COL9A3	PMID: 10678658	20	61448988	61449869	tcacag>a/GGA	61450573, 61451280	88382	128	27	47	27	no		Single exon skip reported
CYSTB	PMID: 9360639	21	45196084	45194641	gtctag>c/GTG	45194212, none	4006719	16551	0	576	76	no		Single exon skip reported, good match with snaptron.
DFNA5	PMID: 14676472	7	24747745	24745996	c>gtacag/TGC	24742453, 24738879	233294	3641	108	9	14563	no		Single exon skip reported
DIA1 (CYB5R3)	PMID: 11295830	22	43026887	43024288	ttgca>gg/GTT	43023695, 43023396	2628296	3777	9	213	1521	no		Single exon skip reported, good mach, snaptron also has 1521 reads for a triple skip.
EIF2B5	PMID: 18294360	3	183856035	183857867	ccacag>a/GTG	183858205, 183859712	487501	142	1441	5	277	no		Single exon skip reported, the oligos that were used would not have detected the double skip indicated by snaptron.
EXT1	PMID: 15985493	8	118825110	118819617	ctgcag>c/GTG	118817133, 118812137	543217	5	0	6	183	no		Single exon skip reported, snaptron identifies a 5'css (118819576, 6 reads) that wasn't seen.
F8	PMID: 12634951	X	154089992	154088884	cctca(g>a)/GTG	154066028, none	71107	38	0	1	1	no		Single exon skip reported,
FBN1	PMID: 8894692	15	48776014	48773978	ttaca(g.t)/ATG	48766848, 48766575	482011	43	0	19	19	no		Single exon skip reported,
FBN1	PMID: 8894692	15	48719763	48718062	ttac(a>g)g/ATA	48717689, 48713884	639887	20	3	2	38	no		Single exon skip reported
FBN1	PMID: 7633409	15	48773851	48766848	ttcc(a>t)g/ACA	48766575, 48764874	500692	9	55	3	17	no		Single exon skip reported. Snaptron also supports a double exon skip, which wasn't seen
FTSJ1	PMID: 15342698	X	48336907	48337004	ccaca>gg/GGG	48337452, 48339538	497535	600	94	276	14	no		Single exon skip reported. Good match with snaptron
GLA	PMID: 10208848	X	100656619	100655746	atacag>c/GTT	100653935, 100653556	466827	2702	8	3594	1	no		Single exon skip detected, snaptron identifies a 3'ss (100656336, 3594 reads) at -410 bp that was not seen.
GNRHR	PMID: 12050282	4	68619531	68610506	atacag>a/TTA	68606443, none	1806	42	0	95	2	no		Single exon skip reported. Snaptron also identifes a 3'ss (68610378, 95 reads) at +128 bp, which was not detected
GRN	PMID: 18183624	17	42428169	42428404	actca>gg/GCC	42428730, 42428917	3516831	0	0	15	10	no		Single exon skip reported. Snaptron has no reads for the single and double exon skips but has 10 reads for a triple exon skip to 42429382 and 15 reads for a 3' ss at 42429382. These possibilities are outside the indicated RT-PCR primers used by the authors.
HEXB	PMID: 11897243	5	73985299	73989463	acag>a/ATA	73992517, 73992820	1065262	454	27	7	43	no		Single exon skip reported.
HMBS	PMID: 9199558	11	118962874	118963113	652-1 cag>cac	118963467, 118963644	412152	17198	0	45	45	no		Single exon skip reported.
HPRT	PMID: 9804951	X	133609395	133620494	aactag>c/AAT	133624217, 133627000	963695	51	91	1626	91	yes	yes	Single exon skip reported and activation of a css at +9. The css has 95 reads in snaptron, 2nd highest reads of 5 candidates. The top candidate with 1626 reads is at -988 (within the intron) and is presumably a false positive with regard to css potential, possibly a recursive splice site.
HPRT	PMID: 9804951	X	133627621	133632419	taaca(g>c)/CTT	133632637, 133634059	1015219	84	16	45	269	no		Single exon skip reported. Snaptron has 84 reads for this, 269 reads for a triple skip and 45 reads for a potential css at +15
HPRT	PMID: 9804951	X	133632467	133632637	ttttag>t/TTG	133634059, 133647964	1136541	2947	299	84	459	yes	yes	Single exon skip reported and a css at +21, for which snaptron has 84 reads. Ratios not clear.
IVD	PMID: 10677295	15	40698173	40699836	tattag/CTTCG>C	40700137, 40702826	286288	3766	30	136	1941	no		Single exon skip reported. Good match between report and snaptron. The mutation is at the start of the exon near to the 3'ss.
KCNQ1	PMID: 10477533	11	2594217	2604664	ctgcag>c/GTC	2606441, 2608779	57662	0	295	8	16	no		Paper reports a double but no single exon skip because of the mutation. Snaptron agrees.
KIND1 (FERMT1)	PMID: 17854379	20	6075585	6069737	t>atgcag/GCC	6068531, 6065935	79772	2421	4	97	16	no		Single exon skip reported. Good match with snaptron
LAMC2	PMID: 11564184	1	183184724	183189959	ccccag>a/AGA	183189959, 183191223	482124	186	0	42	33	yes	Yes 183187526 (42 reads)	Paper reports that the mutation activates both exon skipping and a css, good match to snaptron
LDLR	PMID: 11317362	19	11234021	11238683	ctgcag>c/CTC	11240188, 11241956	455559	19211	185	37	15	no		Single exon skip reported, good match with snaptron.
MLH1	PMID: 19267393	3	37081786	37083758	tttca(g>a)/TGA	37089009, 37090007	380523	4892	221	58	295	no		Single exon skip reported.
MLH1	PMID: 12696065	3	37083823	37089009	tcctag>a/GAG	37090007, 37090394	306608	8137	215	246	173	no		Single exon skip reported, good match with snaptron.
MLH1	PMID: 19267393	3	37090101	37090394	gacca(g>a)/GTG	37091976, none	521280	162	na	38	2	no		Single exon skip reported
NDRG1	PMID: 12872253	8	134269019	134266839	ttccag>a/ATC	134262787, 134261015	1735173	105	1	7497	105	no		Single exon skip reported. RT-PCR gel not shown, primers from exon 5 to 15, so would have seen the potential css at -805 with 7497 reads. Might also be seen in controls? Possible false positive.
NF1	PMID: 10712197	17	29508508	29508727	655-2A>T	29509525, 29527439	168186	58	0	9	9	no		Single exon skip reported
NF1	PMID: 10712197	17	29509684	29527439	889-2A>G	29528054, 29528428	160937	253	114	81	137	no		Single exon skip reported
NF1	PMID: 11409870	17	29553703	29554235	cttt>cag/GAA	29554540, 29556042	219875	573	2	279	10	no		Single exon skip reported. The potential css with 279 reads is at +4
PCCA	PMID: 17051315	13	100962663	100982814	1430G>T	100992410, 101020725	209803	353	166	2	2	no		Single exon skip reported.
PDX1 (PDHX)	PMID: 12208141	11	34991834	34999670	tttcag>a/ATG	35006116, 35013861	281322	81	58	7	346	no		Single exon skip reported.. In agreement snaptron gives more reads for this event than for activation of a css. Snaptron also gives reads for a double exon skip.
PHYH	PMID: 10767344	10	13340186	13337607	ctttag>c/GTA	13336597, 13333913	157633	536	4	4	6	no		Single exon skip reported.. Good match with snaptron
PKHD1	PMID: 16897190	6	51949679	51948054	tta(c>a)ag/TAC	51947341, 51944807	4438	0	0	0	22	no		Single exon skip reported by mingel analysis. Snaptron only has one mutation with 22 reads at -1395 within the intron. SRAv2 has more mutations with 2 reads for a double exon skip (not tested) but no reads for a single skip.
PROS1	PMID: 16868938	3	93624627	93619774	ttata>tg/ATG	93617414, 93615536	178270	14	0	49	630	no		Single exon skip reported.. Snaptron has 14 reads for the intron skip but also has 49 reads for a 3'css at position 93619789, 15 bases upstream from the normal 3'ss. There are further 3'css with high reads, the highest has 630, but these are all intronica and at least 1800 bases from the normal 3'ss.
PTEN	PMID: 16014636	10	89685315	89690802		89692769, 89711874	163594	220	120	242	1352	no		Single exon skip reported, no css. The potential 3' css identified by snaptron (242 reads) is 826b upstream
PTS	PMID: 8841415	11	112099397	112100930	t>accatag/TTG	112101348, 112103885	395296	132153	2675	15	11360	no		Single exon skip reported.. Good match with snaptron
PYGL	PMID: 9529348	14	51398390	51390819	ttgcag>c/GTA	51387786, 51387342	663733	903	1	848	212	no		Single exon skip reported.. Snaptron has 903 reads for this event but also has 387 reads for a 3'css four bases downtream of the normal 3'ss.
RB1	PMID: 18181215	13	48951171	48953729	ttgta(g/CGATACAAAC)T deletion of ten bases	48954188, 48954300	419670	474	16	2	6	no		Single exon skip reported.. Good match with snaptron
RHAG	PMID: 9759472	6	49580109	49578859	ttttag>a/CCA	49574934, 49574635	196798	79	2	284	2	no		Single exon skip reported.. Snaptron has 79 reads for this but 284 reads for a 3'css at 49579776, 917 bases downstream.
SLC12A3	PMID: 17414160	16	56916410	56917960	gcccag>t/GGT	56919176, 56920275	17561	364	0	10	14	no		Single exon skip reported..
SLC25A20	PMID: 16919490	3	48896987	48896635	atac>gag/GGT	48896065, 48895206	205879	2853	52	183	52	no		Single exon skip reported, good match with snaptron
SPAST	PMID: 11309678	2	32362258	32366952	ivs-2 (a>c)	32368404, 3237005	191259	938	42	34	18	no		Single exon skip reported.
UROD	PMID: 10477430	1	45478888	45478939	ctaca>tg/CCA	45479265, 45479580	1365575	28719	160	325	13	no		Single exon skip reported, good match with snaptron
UROD	PMID: 10477430	1	45479464	45479580	ctcta>gg/TGG	45480110, 45480407	1273073	9872	127	3	19	no		Single exon skip reported, good match with snaptron
								352624		19375
								3185 (rows 13, 41, 43 & 47, which have css)		1939 (rows 13,41,43 & 47)
								349439 (352624 - 3185)		17346 (19375 - 1939)
								Above: data used for Table 3
										8586 (without line 52)
Column O lists 61 reports of single exon skips, 2 reports of both single and double exon skips (ALDH3A2, ATM row 9), a double skip only (KCNQ1), a triple exon skip (BTK, row 14) and four reports of both skips and css activation (BTK row 13, HPRT rows 41 & 43, LAMC2 row 47). Out of the 69 examples, the splicing events with the highest snaptron reads (shaded blue in columns I to L) were: single exo…
The 12 examples where predicted css reads > skip reads are discussed below.
Row 2 ACAT1. Authors report a skip but no css. Snaptron has 24 reads for a skip but 90 reads for a potential css at +10. Possible false positive although the 3'ss mutation may have weakened the potential downstream css or the css might not have been detected by RT-PCR of the heterozygote patient.
Row 13 BTK. Authors report a triple skip plus the activation of a css at +72. Snaptron has more reads (27) for the triple than the single or double skip, which is a good match to the experimental results. It has 66 reads for the css at +72 but has more reads (187) for a nearer css at +69. Overall good agreement between experiment and snaptron.
Row 18 CDC14A. Single skip reported. Snaptron has 41 reads for this event but 347 reads for a css+5. The paper did not include the usual RT-PCR analysis of the splice site mutation because this was not the purpose of the paper. Consequently, css+5 is untested.
Row 30 EXT1. Authors report a single skip. Snaptron has 5 reads for the skip and 6 reads for a candidate 5'css at -41 (6 reads), which wasn't seen. The skipped exon is in-frame and so its transcript might be more stable.
Row 36 GLA. Authors report a single exon skip only. Snaptron has 2702 reads for the exon skip but 3954 reads for a possible css at -410 bases. Likely false positive.
Row 37 GNRHR. Authors report a single exon skip only. Snaptron has 42 reads for the skip but 95 reads for a potential css at +128, which was not detected experimentally. Likely false positive.
Row 38 GRN. Authors report a single exon skip. Snaptron has 0 reads for the experimentally identified single exon skip but has 10 reads for a triple exon skip and 15 reads for a possible css at +628 bases. Both of these reads are outside the region analysed by the authors.
Row 41 HPRT . Single exon skip reported and activation of a css at +9. Snaptron has 51 reads for the exon skip and 95 reads for the css, which has the second highest reads of 5 candidates, so a good match. The top candidate with 1626 reads is at -988 (within the intron) and is presumably a false positive with regard to css potential, possibly a recursive splice site.
Row 52 NDRG1. Single exon skip reported. RT-PCR gel not shown, primers from exon 5 to 15, so would have seen the potential css at -805 with 7497 reads. Possible false positive. The only reservation is that the bss at -805 has so many reads that it might have been seen in control lanes and understandably ignored.
Row 60 PROS1. Authors report a single exon skip. Snaptron has 14 reads for the exon skip but 49 reads for a putative css 15 bases upstream, that was not seen by experiment.
Row 61 PTEN. Single exon skip reported. Snaptron has 220 reads for the experimentally identified single exon skip and 242 reads for a putative css 826 bases upstream, most probably a false positive.
Row 65 RHAG. Snaptron has 79 reads for the experimentally identified single exon skip but 284 reads for a 3'ss that is 917 bases downstream, most probably a false positive.
The shaded boxes in rows 81 to 92 indicate that snaptron has reads for bss within 1000b of the mutation that are likely to be false positives with regards to their forming css
There are also 4 examples where snaptron has more reads for a double or triple skip than single skip
row BTK	Most reads for a triple skip. Authors report a triple skip and css, but not a double exon skip
row EIFB5	Most reads for a double skip. RT-PCR primers used would not have detected this.
row FBN	Most reads for a double skip. Not reported by the authors although this would be covered by their RT-PCR primers.
row KCNQ1	Most reads for a double exon skip. Authors report a double but not a single exon skip
