# Supplementary material for: Background splicing as a predictor of aberrant splicing in genetic disease
Source: RNA Biol. 2022 Feb 19;19(1):256–65. doi: 10.1080/15476286.2021.2024031 (PMC8865296; doi:10.1080/15476286.2021.2024031)
Supplement: Supplemental Material [file KRNB_A_2024031_SM7960.zip › Supplementary information/Table_S4_de_novo_ss_pseudoexons_recursive_ss.xlsx]

## Sheet: 1. 5' de novo
Sydrome	Gene	Link to DBASS	Chr	5'ss	5'dn	mutation	3'ss	distance	notes	Reads E to H	Reads F to H	Read rank	Nearness	unrestricted reads	notes
acetyl-defective K120	TP53	http://www.dbass.org.uk/DBASS5/viewsplicesite.aspx?id=801	17	7579311	7579327	CA(A>G)/GTCT GT	7578555	-16	enhanced	673591	0	0(13)	na	1
Afibrinogenemia	FGB	http://www.dbass.org.uk/DBASS5/viewsplicesite.aspx?id=351	4	155490460	155490471	/g( c>t)	155490665	11	enhanced	2720875	762	1(14)	1(14)
Aicardi-Goutières syndrome	RNASEH2A	http://www.dbass.org.uk/DBASS5/viewsplicesite.aspx?id=797	19	12917615	12917554	GCG/GT(G> A)TGC	12917821	-61	enhanced	517721	1877	1(30)	11(30)
Alpha thalassemia	HBA2	http://www.dbass.org.uk/DBASS5/viewsplicesite.aspx?id=69	16	223007	222979	/G(C>T)	223123	-28	enhanced	96224	0	0(6)	na	75
Androgen insensitivity syndrome	AR	http://www.dbass.org.uk/DBASS5/viewsplicesite.aspx?id=129	X	66945479	66943582	/GTGA G(C>T)	66948515	-1897	enhanced	112712	194	1(9)	9(9)
Ataxia-telangiectasia	ATM	http://www.dbass.org.uk/DBASS5/viewsplicesite.aspx?id=126	11	108203628	108203564	/ G(C>T)	108204612	-64	enhanced	213820	2	4(4)	1(4)
Barth syndrome	TAZ	http://www.dbass.org.uk/DBASS5/viewsplicesite.aspx?id=151	X	153647963	153647944	/GT(G>A)	153648043	-19	enhanced	126176	2	2(4)	2(4)
Beta-hexosaminidase deficiency	HEXA	http://www.dbass.org.uk/DBASS5/viewsplicesite.aspx?id=135	15	72641419	72641436	/GT(T>A )	72640476	-17	enhanced	1138554	16	1(6)	3(6)
Beta-thalassemia	HBB	http://www.dbass.org.uk/DBASS5/viewsplicesite.aspx?id=138	11	5248159	5248175	/GT( G>A)	5248030	-16	enhanced	91843053	4047	4(36)	4(36)
Blomstrand osteochondrodysplasia, type I and II	PTH1R	http://www.dbass.org.uk/DBASS5/viewsplicesite.aspx?id=343	3	46942576	46942603	/g (c>t)	46942903	27	enhanced	46861	114	1(7)	2(7)
Breast cancer predisposition	BRCA1	http://www.dbass.org.uk/DBASS5/viewsplicesite.aspx?id=144	17	41258472	41258494	(T>G) /GTAAG	41256974	-22	enhanced	88674	7375	1(4)	2(4)
Brugada syndrome	SCN5A	http://www.dbass.org.uk/DBASS5/viewsplicesite.aspx?id=122	3	38595769	38595765	gg/gt(gggt)	38593050	4	enhanced	23197	2	3(3)	3(3)
Cerebral cavernous malformations	KRIT1	http://www.dbass.org.uk/DBASS5/viewsplicesite.aspx?id=133	7	91864716	91864847	/GT(C>G )AG	91864238	-131	enhanced	274175	7401	1(5)	1(5)
Charcot-Marie-Tooth disease	GDAP1	http://www.dbass.org.uk/DBASS5/viewsplicesite.aspx?id=762	8	75274214	75274256	gga/gt aa(a>g)tgt t	75275173	42	enhanced	141567	23	5(10)	1(10)
Charcot-Marie-Tooth disease	MPZ	http://www.dbass.org.uk/DBASS5/viewsplicesite.aspx?id=650	11	161276497	161276672	/GTG( G>A)	161276255	-175	enhanced	32768	2477	1(9)	7(9)
Chronic granulomatous disease	CYBB	http://www.dbass.org.uk/DBASS5/viewsplicesite.aspx?id=757	X	37655395	37655338	TTG/GTA(C >A)ACACATC	37658207	-57	enhanced	336395	44	8(14)	3(8)
Classic galactosemia	GALT	http://www.dbass.org.uk/DBASS5/viewsplicesite.aspx?id=782	9	34648892	34648905	ca(a>g)/gtag ga	34648994	13	enhanced	294645	3262	1(8)	1(8)
Complete ß-ureidopropionase deficiency	UPB1	http://www.dbass.org.uk/DBASS5/viewsplicesite.aspx?id=819	22	24891476	24891463	ATG/G(C>T) AAGG	24896074	-13	enhanced	33458	1	22(28)	1(28)
Congenital achromatopsia	GNAT2	http://www.dbass.org.uk/DBASS5/viewsplicesite.aspx?id=408	1	110151252	110151231	/ gt(g>a)	110149059	21	enhanced	6410	8	2(3)	2(3)
Congenital disorder of glycosylation, type Id	ALG3	http://www.dbass.org.uk/DBASS5/viewsplicesite.aspx?id=130	3	183966532	183966569	/GTGG G(C>T)	183963601	-37	enhanced	11158	9295	1(20)	4(20)
Crouzon syndrome	FGFR2	http://www.dbass.org.uk/DBASS5/viewsplicesite.aspx?id=635	10	123276832	123276883	(G> A)G/GTAA	123274834	-51	enhanced	103930	2607	1(3)	1(3)
Dilated cardiomyopathy	LMNA	http://www.dbass.org.uk/DBASS5/viewsplicesite.aspx?id=781	1	156108549	156108399	CAG/GTGGG(C>T )	156108870	-150	enhanced	1221595	4110423	1(36)	4(36)		The de novo css is the major alt 5'ss for the 3'ss 156108870. Therefore not a de novo in the usual sense
Ehlers-Danlos syndrome	COL5A1	http://www.dbass.org.uk/DBASS5/viewsplicesite.aspx?id=644	9	137705883	137705848	/ GT(G>A)	137706642	-35	enhanced	809983	151	1(4)	1(4)
Epidermolysis bullosa	COL7A1	http://www.dbass.org.uk/DBASS5/viewsplicesite.aspx?id=136	3	48618314	48618331	/ G(C>T)	48618086	-17	enhanced	302685	0	0(3)	na	3	reads for one of 5 different sites
Factor VII deficiency	F7	http://www.dbass.org.uk/DBASS5/viewsplicesite.aspx?id=752	13	113770115	113770194	c(g >a)g/gtggg a	113771079	79	enhanced	25847	190	3(10)	2(10)
Familial hypercholesterolaemi	LDLR	http://www.dbass.org.uk/DBASS5/viewsplicesite.aspx?id=766	19	11227675	11227641	GAG/G(C >T)TGGC	11230767	-34	enhanced	566006	1	15(21)	5(21)
Fanconi anemia	FANCA	http://www.dbass.org.uk/DBASS5/viewsplicesite.aspx?id=309	16	89831297	89831214	(c>g)/g ta	89828431	83	enhanced	137583	2757	1(8)	4(8)
Galactose-1-phosphate uridyl transferase	GALT	http://www.dbass.org.uk/DBASS5/viewsplicesite.aspx?id=325	9	34649562	34649616	g/ g(c>t)a	34650365	54	enhanced	418415	0	0(15)	na	16	with 3'bss 34708863
Gastric cancer	CDH1	http://www.dbass.org.uk/DBASS5/viewsplicesite.aspx?id=379	16	68856129	68856092	G/G (C>T)G	68857301	-37	enhanced	636567	0	0(2)	na	1	with 3'bss 68856522
Gaucher disease	GBA	http://www.dbass.org.uk/DBASS5/viewsplicesite.aspx?id=123	1	155207924	155207936	G/(A>G)T	155207370	-12	enhanced	644957	0	0(8)	na	2	with 3'bss 155186703
Glanzmann thrombasthenia	ITGB3	http://www.dbass.org.uk/DBASS5/viewsplicesite.aspx?id=158	17	45376897	45376797	G/G(C>T)A	45377843	-100	enhanced	212761	1	6(6)	4(6)
Growth hormone insensitivity	GHR	http://www.dbass.org.uk/DBASS5/viewsplicesite.aspx?id=161	5	42700105	42700081	(A>G)/ GTA	42711308	-24	enhanced	66298	0	0(2)	na	0
Hemophilia B	F9	http://www.dbass.org.uk/DBASS5/viewsplicesite.aspx?id=791	X	138613012	138613006	AAT/ GTAC(A>G)G	138619168	-6	enhanced	60019	1	3(4)	1(4)
Hereditary dentin defects	DSPP	http://www.dbass.org.uk/DBASS5/viewsplicesite.aspx?id=805	4	88533341	88533331	TGT/GTCAG TA(C>T)	88533473	-10	enhanced	101	0	0(1)	na	0
Hereditary nonpolyposis colorectal cancer	MLH1	http://www.dbass.org.uk/DBASS5/viewsplicesite.aspx?id=314	3	37070424	37070437	(t> a)/gtggc	37081676	13	enhanced	370754	0	0(2)	na	0
Hermansky–Pudlaksyndrometype2	AP3B1	http://www.dbass.org.uk/DBASS5/viewsplicesite.aspx?id=747	5	77334866	77334978	ATG/GTCT(C>G) T	77330270	-112	enhanced	330702	15	6(16)	2(16)
Heterotopia, periventricular	FLNA	http://www.dbass.org.uk/DBASS5/viewsplicesite.aspx?id=380	X	153582518	153582630	GTG/G (C>T)GCAG	153582412	-112	enhanced	5396443	0	0(24)	na	2	with 3'bss 153581704
Hyperimmunoglobulinemia D with periodic fever syndrome	MVK	http://www.dbass.org.uk/DBASS5/viewsplicesite.aspx?id=153	12	110012706	110012701	ATG/ G(C>T)AAGg t	110013802	-5	enhanced	252867	17	5(18)	1(18)
Idiopathic generalized epilepsy	HCN2	http://www.dbass.org.uk/DBASS5/viewsplicesite.aspx?id=438	19	610406	610411	g ag/g(c>t)g ggc	613247	5	enhanced	73618	0	0(13)	na	6	with 3'bss 651663
Limb girdle muscular dystrophy type 1B	LMNA	http://www.dbass.org.uk/DBASS5/viewsplicesite.aspx?id=743	1	156100565	156100610	c a(t>g)/gta cac	156104193	45	enhanced	5072033	966	2/(27)	3/(27)
3-methylcrotonyl-CoA carboxylase deficiency	MCCB (MCCC2)	http://www.dbass.org.uk/DBASS5/viewsplicesite.aspx?id=371	5	70945081	70945016	/(A>G)T	70945895	-65	created	516994	0	0(7)	na	0
Afibrinogenemia	FGA	http://www.dbass.org.uk/DBASS5/viewsplicesite.aspx?id=38	4	155508663	155508664	/G(g>t)taa g	155508071	-1	created	1782165	0	0(8)	na	0
Alport syndrome	COL4A5	http://www.dbass.org.uk/DBASS5/viewsplicesite.aspx?id=165	X	107938152	107938113	/G( G>T)	107938496	-39	created	172513	0	0(1)	na	0
Becker muscular dystrophy	BAP1	http://www.dbass.org.uk/DBASS5/viewsplicesite.aspx?id=817	3	52437431	52437453	GTG/(C>G)TGAG T	52437315	-22	created	660038	0	0(8)	na	0
Breast cancer predisposition	BRCA2	http://www.dbass.org.uk/DBASS5/viewsplicesite.aspx?id=630	17	32937671	32937362	/(A>G)TAA	32944538	-309	created	57983	0	0(3)	na	0
Cerebral cavernous malformations	KRIT1	http://www.dbass.org.uk/DBASS5/viewsplicesite.aspx?id=836	7	91864121	91864125	AAG/(A>G)CAAg t	91863907	-4	created	308053	0	0(12)	na	0
Cerebrotendinous xanthomatosis	CYP27A1	http://www.dbass.org.uk/DBASS5/viewsplicesite.aspx?id=127	2	219674491	219674478	/G( G>T)C	219676944	-13	created	308691	0	0(5)	na	0
Crouzon-like craniosynostosis	IL11RA	http://www.dbass.org.uk/DBASS5/viewsplicesite.aspx?id=824	9	34656906	34656911	gag/(t>g)tggg g	34657031	5	created	174815	0	0(17)	na	0
Cowden's disease	PTEN	http://www.dbass.org.uk/DBASS5/viewsplicesite.aspx?id=139	10	89693009	89692850	/(C >G)TA	89711874	-159	created	96455	0	0(4)	na	0
Dentin dysplasia I	VPS4B	http://www.dbass.org.uk/DBASS5/viewsplicesite.aspx?id=744	18	61067280	61067235	act/(c>g) tgtcg	61066557	45	created	498461	0	0(11)	na	0
Data analysis. DBASS5 has 95 examples of enhanced de novo splice sites (Table S2index) and here we analysed the first 40 medical syndromes caused by this type of mutation (rows 2 to 41). DBASS5 has 34 'created' de novo ss and here we analyse the first ten, primarily to shown the difference in mutations between this group (rows 43 to 52) and the enhanced de novo ss group (rows 2 to 41) .

## Sheet: 2. 3' de novo
Syndrome	Gene	Reference	Chr	5'ss	3'ss	3'dn	mutation	distance	notes	Reads	Reads	Read rank	Nearness rank	unrestricted sites
Congenital myasthenia	CHRNE	http://www.dbass.org.uk/DBASS3/viewsplicesite.aspx?id=188	17	4804819	4804486	4804484	gca(g> c)AG/AAC	2	enhanced	8170	0	na	na	1
Gastrointestinal stromal tumors	KIT	http://www.dbass.org.uk/DBASS3/viewsplicesite.aspx?id=102	4	55593491	55593581	55593608	IVS10-6del30	27	enhanced	110088	0	na	na	7
Glycogen storage disease, type Ia	G6PC	http://www.dbass.org.uk/DBASS3/viewsplicesite.aspx?id=48	17	41061436	41062931	41063022	(G>T) TTCAG/CTTC	91	enhanced	77546	405	1(6)	4(6)
Hemophilia A	F8	http://www.dbass.org.uk/DBASS3/viewsplicesite.aspx?id=55	X	154189349	154185447	154185411	T(G>T)CCAG /GAG	36	enhanced	10404	238	1(2)	1(2)
Maple syrup urine disease	DBT	http://www.dbass.org.uk/DBASS3/viewsplicesite.aspx?id=28	1	100696288	100684304	100684321	gtt aag/(ttt>a aa)	-17	enhanced	177342	4	14(27)	4(27)
Metachromatic leukodystrophy	ARSA	http://www.dbass.org.uk/DBASS3/viewsplicesite.aspx?id=161	22	51064006	51063893	51063866	(C>T) TGCAG/ACC	27	enhanced	367667	90	4(11)	3(11)
Mitochondrial acetoacetyl-CoA thiolase deficiency	ACAT1	http://www.dbass.org.uk/DBASS3/viewsplicesite.aspx?id=10	11	108005044	108005868	108005919	(C>T) TTCAG/GAAT	51	enhanced	1099910	318	2(18)	6(18)
Recessive hereditary spherocytosis	EPB42	http://www.dbass.org.uk/DBASS3/viewsplicesite.aspx?id=110	15	43498527	43495474	43495433	TTT(G >T)AG/CGA	41	enhanced	83950	1	4(4)	2(4)
Stargardt disease	ABCA4	http://www.dbass.org.uk/DBASS3/viewsplicesite.aspx?id=12	1	94520666	94517255	94517252	tag (G>C)AG/AC T	3	enhanced	4401	11	2(5)	1(5)
Xeroderma pigmentosum	XPA	http://www.dbass.org.uk/DBASS3/viewsplicesite.aspx?id=197	9	100451815	100449544	100449542	tca (g>c)AG/AT G	2	enhanced	214628	61	2(7)	1(7)
Adenosine deaminase	ADA	http://www.dbass.org.uk/DBASS3/viewsplicesite.aspx?id=11	20	43249658	43249043	43249075	ctct(g>a)g/t tc	-32	created	711846	0	0(10)	na	0
Amyotrophic lateral sclerosis	SOD1	http://www.dbass.org.uk/DBASS3/viewsplicesite.aspx?id=77	21	33039689	33040783	33040774	taaaa(t>g )/ttt	-9	created	7672287	0	0(30)	na	0
Ataxia telangiectasia	ATM	http://www.dbass.org.uk/DBASS3/viewsplicesite.aspx?id=244	11	108192148	108196036	108196029	tcgt (g>a)g/cat	-7	created	171727	0	0(24)	na	0
Atypical Usher syndrome type 1	CDH23	http://www.dbass.org.uk/DBASS3/viewsplicesite.aspx?id=622	10	73550171	73550888	73550873	tggc (g>a)g/cac	-13	created	3557	0	0(8)	na	0
Autosomal dominant optic atrophy	OPA1	http://www.dbass.org.uk/DBASS3/viewsplicesite.aspx?id=106	3	193372817	193374868	193374869	tata( g>a)G/TTG	1	created	584868	0	0(12)	na	0
Autosomal dominant retinitis pigmentosa	PRPF31	http://www.dbass.org.uk/DBASS3/viewsplicesite.aspx?id=189	19	54625974	54626832	54626833	cc ca(g>a)G/A GC	1	created	978902	0	0(30)	na	0
Autosomal recessive primary microcephaly	CDK5RAP2	http://www.dbass.org.uk/DBASS3/viewsplicesite.aspx?id=216	9	123184970	123182239	123182252	ttt ca(a>g)/tc t	-14	created	334919	0	0(25)	na	0
Benign familial neonatal convulsions	KCNQ2	http://www.dbass.org.uk/DBASS3/viewsplicesite.aspx?id=237	20	62044802	62039890	62039894	ttcc(c>a )g/gta	-4	created	42985	0	0(10)	na	0
Beta-thalassemia	HBB	http://www.dbass.org.uk/DBASS3/viewsplicesite.aspx?id=80	11	5248159	5248030	5248049	tat t(g>a)g/tct	-19	created	91843053	0	0(72)	na	0
Biotinidase deficiency	BTD	http://www.dbass.org.uk/DBASS3/viewsplicesite.aspx?id=36	3	15643402	15676930	15676987	CTGC(G>A) G/CTG	57	created	129142	0	0(23)	na	0
Rows 2 to 11 show that out of ten 'enhanced' de novo ss that were generated by enhancing already existing AG/ dinucleotide ss, eight match bss . These are all of the enhanced de novo css from Table S2index, which also lists 123 de novo ss that were generated by creating an AG/ dinucleotide ss. The first ten examples of created de novos from Table S2 are shown here in rows 14 to 23. None of the 12…

## Sheet: 3. 3'dn 5'pss
Phenotype	gene	Reference	chr	5'ss	3'dn	mutation	5'pss	3'ss	Intron reads( D-H)	3'dn reads (E-F)		5'pss reads (H to I)	5'pss rank	Notes
Alport syndrome	COL4A3	PMID:7633417	2	228175665	228176116	cct(g>t)ag/atg	228176191	228176501	23416	0	enhanced	0	0(0)	match in SRAv2 1(1). Only one 5'bss in the intron so obviously nearest to the 3'dn than any other site.
Alport syndrome	COL4A5	http://www.dbass.org.uk/DBASS3/viewsplicesite.aspx?id=240	X	107850123	107852872	tctta(a>g)/gaa	107852903	107858140	144123	0	created	18	6(12)	5'pss 107852903 is nearest to the upstream 3'dn, 6th highest reads out of 12
Autosomal dominant optic atrophy	OPA1	PMID: 24970096	3	193335075	193335990	ggcc(g>a)g/gcg	193336053	193336657	369524	0	created	0	0(3)	Nearest 5'ss in snaptron is 193336085, 95 bases away from the upstream 3'dn. Also no match in SRAv2
Autosomal dominant optic atrophy	OPA1	PMID: 24970096	3	193335075	193335990	ggcc(g>a)g/gcg	193336085	193336657	369524	0	created	36	3(3)	5'pss is nearest site in snaptron to the upstream 3'dn. Lowest reads of three 5'ss.
Choroideremia	CHM	PMID: 12827496	X	85233770	85223642	ttac(t>a)g/gaa	85223544	85219058	122791	0	created	0	0(9)	Match in SRAv2 7(14) 6 reads. Nearest downstream 5'bss to the3'dn.
DICER1 syndrome,	DICER1	PMID: 29469200	14	95560224	95559038	acagta(t>g)/gta	95558905	95557703	331700	0	created	5822	1(3)	5'pss nearest to the upstream 3'dn, highest number of reads
Fabry Disease	GLA	http://www.dbass.org.uk/DBASS3/viewsplicesite.aspx?id=633	X	100655653	100654789	t (c>t)tcag/ agc	100654731	100653935	473587	13777	enhanced	15453	1(6)	5'pss is nearest site in snaptron to the upstream 3'dn. The same pseudoexon is also activated by a 5'ss mutation (DBASS5 index row 232).
Kindler syndrome	FERMT1	PMID: 26083552	20	6075595	6074845	caac(g>a)g/gca	6074720	6069737	79772	0	created	5	3(3)	5'pss is nearest site in snaptron to the upstream 3'dn, fewest reads out of three 5'ss
Lesch–Nyhan syndrome	HPRT	PMID: 22115915	X	133627621	133628823	ttcc(t>a)g/gta	133628884	133632419	1015219	0	created	178	1(9)	5'pss is the nearest site in snaptron to the upstream 3'dn, most reads out of 9
Methionine synthase deficiency	MTR	http://www.dbass.org.uk/DBASS3/viewsplicesite.aspx?id=167	1	236976145	236977233	ttct(g>a )g/gag	236977312	236978903	183506	0	created	0	0(4)	No 5'pss match, also no match in SRAv2 0(14)
Methionine synthase deficiency	MTR	http://www.dbass.org.uk/DBASS3/viewsplicesite.aspx?id=167	1	236976145	236977233	ttct(g>a )g/gag	236977363	236978903	183506	0	created	0	0(4)	No 5'pss match, also no match in SRAv2 0(14), 3 reads.
Muscular dystrophy	DMD	http://www.dbass.org.uk/DBASS3/viewsplicesite.aspx?id=249	X	33229398	33192451	ttgc(g>a )g/CTT	33192301	33038318	19344	0	created	4	15(27)	5'pss matches the nearest 5'bss in snaptron to the upstream 3'dn
Muscular dystrophy	DMD	http://www.dbass.org.uk/DBASS3/viewsplicesite.aspx?id=272	X	33038255	33032665	aca t(t>a)g/ GTT	33032618	32867938	25141	0	created	0	0(21)	no 5'pss match, also no match in SRAv2
Muscular dystrophy	DMD	http://www.dbass.org.uk/DBASS3/viewsplicesite.aspx?id=273	X	33038255	33032665	aca t(t>a)g/() GTT	33032532	32867938	25141	0	created	0	0(21)	Match in SRAv2 21(29), 3 reads. The matching 5'bss is nearest to the upstream 3'dn
Muscular dystrophy	DMD	http://www.dbass.org.uk/DBASS3/viewsplicesite.aspx?id=275	X	32481555	32479520	ctac a(a>g)/G TA	32479424	32472950	25447	0	created	0	0(3)	No 5'pss match and no match in SRAv2 0(7).
Muscular dystrophy	DMD	PMID: 26783550	X	32380904	32366860	ttgca(t>g)/gta	32366808	32366646	23198	0	created	0	0(0)	no 5'pss match and no match in SRAv2 0(5)
Neurofibormatosis	NF1	http://www.dbass.org.uk/DBASS3/viewsplicesite.aspx?id=277	17	29657517	29661577	ttata (a>g)/TGA	29661749	29661855	143961	0	created	965	1(7)	5'pss is the nearest 5'ss to the upstream 3'dn. Highest reads of seven 5'ss.
Ocular albinism, type I	GPR143	http://www.dbass.org.uk/DBASS3/viewsplicesite.aspx?id=114	X	9709377	9708629	caac(g>a)g /gga	9708463	9707760	59177	0	created	0	0(1)	No 5'pss match and no match in SRAv2 0(2).
Ornithine transcarbamylase deficiency	OTC	PMID: 18204299	X	38260682	38260947	c(g>a)g/	38261083	38262870	48880	0	created	13	1(4)	5'pss is nearest site in snaptron to the upstream 3'dn. Highest reads of four 5'ss.
Pompe disease	GAA	PMID: 27623443	17	78087166	78090422	ttcca(a>g)/ata	78090481	78090766	574293	0	created	0	0(7)	5'pss match in SRAv2 8(12), single read. Matching 5'bss is not the nearest 5'bss to the upstream 3' dn. Another 5'bss is 13 bases nearer.
Pompe disease	GAA	PMID: 27623443	17	78087166	78090422	ttcca(a>g)/ata	78090486	78090766	574293	0	created	0	0(7)	No 5'pss match and no match in SRAv2
X-linked Alport syndrome	COL4A5	http://www.dbass.org.uk/DBASS3/viewsplicesite.aspx?id=586	X	107842101	107842994	ttgca (c>g)/tac	107843101	107844622	120784	0	created	618	1(4)	5'pss is nearest site in snaptron to the upstream 3'dn
.
All ten pseudoexon examples from DBASS3 were analysed plus the readily available references from Table 2 of Vaz-Drago et al 2017
For 21/22 examples the 3'dn is not detected in snaptron (most even if active would have been filtered).
10/22 examples the 5'pss matched a bss and in all cases was the nearest of all of the 5'ss detected to the upstream 3'dn, highest read number in 5 out of the 10 examples.
For the twelve 5'pss that did not match 5'bss, in 10/12 of these examples other 5'bss were detected within the same intron but none of these were nearer to the upstream 3'dn than the 5'pss.
4 of the 12 5'pss that did not match a 5'bss in SRAv1 match in SRAv2 (rows 2,6,15,21)

## Sheet: 4. 3'pss 5'dn
Phentoype	Gene	Reference	Chr	5'ss	3'pss	5'dn	5' dn mutation	3'ss	intron reads	3'pss reads	3'pss read rank	5'dn reads	5'dn	untrestricted reads	3'pss location
Amyotrophic lateral sclerosis	SOD1	http://www.dbass.org.uk/DBASS5/viewsplicesite.aspx?id=718	21	33039689	33040432	33040476	AAG/g tta(c>g)t	33040783	7672287	30	4(15)	15	enhanced		3'pss matches the nearest upstream 3'bss to the 5'dn
Ataxia telangiectasia	ATM	http://www.dbass.org.uk/DBASS5/viewsplicesite.aspx?id=331	11	108178712	108179695	108179833	C GG/gtaa(a> g)g	108180886	162137	218	1(9)	52	enhanced		2nd nearest. Nearer 3'bss at 108179782 (1 read, 87 bases nearer)
Ataxia telangiectasia	ATM	http://www.dbass.org.uk/DBASS5/viewsplicesite.aspx?id=823	11	108119830	108120804	108121023	cag/ g(c>t)atgt	108121427	178374	13	1(3)	21	enhanced		3'pss matches the nearest upstream 3'bss to the 5'dn
Autosomal recessive polycystic kidney disease	PKHD11	http://www.dbass.org.uk/DBASS5/viewsplicesite.aspx?id=707	6	51747890	51747355	51747238	ATG/(a>g)t aagt	51735438	4849	11	1(1)	0	created		3'pss matches the nearest upstream 3'bss to the 5'dn
Becker muscular dystrophy	DMD	http://www.dbass.org.uk/DBASS5/viewsplicesite.aspx?id=796	X	31284926	31279847	31279779	ca(a> g)/gtaaat	31279134	56445	7	6(9)	8	enhanced		3'pss matches the nearest upstream 3'bss to the 5'dn
Beta thalassemia	HBB	http://www.dbass.org.uk/DBASS5/viewsplicesite.aspx?id=336	11	5247806	5247228	5247101	GA(T >G)/gtaaga	5246957	110191509	795	1(9)	2	enhanced		3'pss matches the nearest upstream 3'bss to the 5'dn
Beta thalassemia	HBB	http://www.dbass.org.uk/DBASS5/viewsplicesite.aspx?id=335	11	5247806	5247228	5247154	AAG/g(c >t)aata	5246957	110191509	795	1(9)	42	enhanced		3'pss matches the nearest upstream 3'bss to the 5'dn
Beta thalassemia	HBB	http://www.dbass.org.uk/DBASS5/viewsplicesite.aspx?id=323	11	5247806	5247228	5247062	CAG /(c>g)tacc a	5246957	110191509	795	1(9)	0	created		3'pss matches the nearest upstream 3'bss to the 5'dn
Breast cancer	BRCA2	http://www.dbass.org.uk/DBASS5/viewsplicesite.aspx?id=815	13	32918791	32919284	32919380	AAG/gta t(t>g)t	32920963	40296	85	1(1)	64	enhanced		3'pss matches the nearest upstream 3'bss to the 5'dn
Complete androgen insensitivity syndrome	AR	http://www.dbass.org.uk/DBASS5/viewsplicesite.aspx?id=735	X	66941806	66942466	66942552	ca(a>g) /gtagat	66942668	119283	28	1(1)	0	enhanced	0 reads	3'pss matches the nearest upstream 3'bss to the 5'dn
Congenital afibrinogenemia	FGG	http://www.dbass.org.uk/DBASS5/viewsplicesite.aspx?id=717	4	155530781	155530203	155530127	AGT/gtaa g(a>t	155529803	2669906	8	2(5)	29	enhanced		3'pss matches the nearest upstream 3'bss to the 5'dn
Congenital cataracts facial dysmorphism neuropathy syndrome	CTDP1	http://www.dbass.org.uk/DBASS5/viewsplicesite.aspx?id=333	13	77470437	77470728	77470824	CAG/ g(c>t)atga	77472971	188253	0	0(1)	0	enhanced	0 reads	Nearest upstream 3'bss : 77472466 (1 read, 1738 bases upstream from the 5'dn). 3'pss not matched in SRAv2
Congenital disorder of glycosylation, type Ia	PMM2	http://www.dbass.org.uk/DBASS5/viewsplicesite.aspx?id=711	16	8906964	8925977	8926101	G AG/g(c>t)a ggt	8941580	320122	1775	1(35)	1270	enhanced		3'pss matches the nearest upstream 3'bss to the 5'dn
Cystic fibrosis	CFTR	http://www.dbass.org.uk/DBASS5/viewsplicesite.aspx?id=322	7	117254768	117266057	117266272	TTG/(c>g) taaga	117267575	39929	153	1(11)	0	created		3'pss matches the nearest upstream 3'bss to the 5'dn
Cystic fibrosis	CFTR	http://www.dbass.org.uk/DBASS5/viewsplicesite.aspx?id=328	7	117267825	117279929	117280013	ATG /g(c>t)gag t	117282491	30275	8	1(3)	0	created		3'pss matches the nearest upstream 3'bss to the 5'dn
Cystic fibrosis	CFTR	http://www.dbass.org.uk/DBASS5/viewsplicesite.aspx?id=330	7	117227888	117229471	117229521	GAT/(a>g) taagt	117230406	19398	48	1(1)	0	created		3'pss matches the nearest upstream 3'bss to the 5'dn
Cystic fibrosis	CFTR	http://www.dbass.org.uk/DBASS5/viewsplicesite.aspx?id=829	7	117199710	117218272	117218377	ata/gtac (a>g)t	117227792	28850	124	1(13)	13	enhanced		3'pss matches the 2nd nearest upstream 3'bss to the 5'dn
Dihydropteridine reductase deficiency	QDPR	http://www.dbass.org.uk/DBASS5/viewsplicesite.aspx?id=334	4	17503341	17500943	17500790	A AG/(a>g)ta aaa	17492369	745578	6242	1(24)	0	created		3'pss matches the nearest upstream 3'bss to the 5'dn
Duchenne muscular dystrophy	DMD	http://www.dbass.org.uk/DBASS5/viewsplicesite.aspx?id=809	X	31227614	31227614	31225215	ctg/gtaa(t>g)t	31224785	129425	0	0(1)	8	enhanced		No match. Match in SRAv2 3(4) single read, 3'pss matches the nearest upstream 3'bss to the 5'dn
Factor VII deficiency	F7	http://www.dbass.org.uk/DBASS5/viewsplicesite.aspx?id=768	13	113770115	113770405	113770688	aaa/(c>g)t aagc	113771079	25847	299	1(1)	0	created		3'pss matches the nearest upstream 3'bss to the 5'dn. Note: only one bss in this intron
Familial platelet disorder with predisposition to acute myelogenous leukemia	CYBB	http://www.dbass.org.uk/DBASS5/viewsplicesite.aspx?id=712	X	37655395	37656995	37657052	CT(A> G)/gtaagg	37658207	336395	4	7(10)	4	enhanced		3'pss matches the nearest upstream 3'bss to the 5'dn.
Familial platelet disorder with predisposition to acute myelogenous leukemia	CYBB	http://www.dbass.org.uk/DBASS5/viewsplicesite.aspx?id=306	X	37653064	37653979	37654041	TTG/g (g>t)a	37655203	231613	4	4(7)	0	created		3'pss matches the nearest upstream 3'bss to the 5'dn
Fanconi anemia	BRIP1	http://www.dbass.org.uk/DBASS5/viewsplicesite.aspx?id=345	17	59861630	59859829	59858865	AA G/g(a>t)a	59858367	92282	10	3(5)	0	created		3'pss matches the nearest upstream 3'bss to the 5'dn
Gitelman syndrome	SLC12A3	http://www.dbass.org.uk/DBASS5/viewsplicesite.aspx?id=731	16	56916410	56917530	56917769	CAG /g(c>t)g	56917960	17561	2	3(6)	0	enhanced	0 reads	3'pss matches the nearest upstream 3'bss to the 5'dn
Gorlin syndrome	PTCH1	http://www.dbass.org.uk/DBASS5/viewsplicesite.aspx?id=756	9	98229397	98226416	98226337	cag/ (a>g)tagga	98224281	96414	6	1(4)	0	created		3'pss matches the nearest upstream 3'bss to the 5'dn
Growth hormone insensitivity	GHR	http://www.dbass.org.uk/DBASS5/viewsplicesite.aspx?id=316	5	42700105	42700788	42700896	T C(A>G)/gtg agc	42711308	66294	94	1(4)	39	enhanced		3'pss matches the nearest upstream 3'bss to the 5'dn
Hearing Loss	MYO6	http://www.dbass.org.uk/DBASS5/viewsplicesite.aspx?id=708	6	76591536	76593854	76593963	AAG/( t>g)taagt	76595720	292920	33	1(5)	0	created		3'pss matches the nearest upstream 3'bss to the 5'dn
Hemophilia A	F8	http://www.dbass.org.uk/DBASS5/viewsplicesite.aspx?id=332	X	154250684	154249310	154249119	GC G/(a>g)taa gt	154227876	7524	0	0(4)	0	created		Nearest upstream 3'bss : 15428763 (11 reads, 356 bases), not a match in SRAv2
Hereditary megaloblastic anaemia 2	CUBN	http://www.dbass.org.uk/DBASS5/viewsplicesite.aspx?id=327	10	17089412	17088599	17088532	TTG/(c> g)taagt	17088094	15408	0	0(0)	0	created		there are no identified 3'bss within this intron, only one site in SRAv2 that does not match
Hyperinsulinaemic hypoglycaemia	ABCC8	http://www.dbass.org.uk/DBASS5/viewsplicesite.aspx?id=763	11	17470062	17465949	17465872	gag/(a >g)taagt	17464860	34789	645	1(7)	0	created		3'pss matches the nearest upstream 3'bss to the 5'dn
Hyperinsulinaemic hypoglycaemia	HADH	http://www.dbass.org.uk/DBASS5/viewsplicesite.aspx?id=832	4	108944720	108945047	108945189	c cg/g(g>t)a agt	108948843	833980	0	0(14)	0	created		2 reads in SRAv2, 3'pss matches the nearest upstream 3'bss to the 5'dn
Kleefstra syndrome	MLC1	http://www.dbass.org.uk/DBASS5/viewsplicesite.aspx?id=826	22	50506861	50503099	50502852	cc(t>g )/gtatgt	50502628	106173	15	3(8)	15	enhanced		3'pss matches the second nearest upstream 3'bss to the 5'dn. Nearest matches 50503019 with 1 read.
Leber congenital amaurosis	CEP290	http://www.dbass.org.uk/DBASS5/viewsplicesite.aspx?id=342	12	88496614	88495093	88494964	ATT /gtga(a>g)	88490777	87534	4	5(11)	2	enhanced		3'pss matches the nearest upstream 3'bss to the 5'dn
Leigh syndrome	NDUFS7	http://www.dbass.org.uk/DBASS5/viewsplicesite.aspx?id=357	19	1383942	1386516	1386639	CAG/g tac(c>g)t	1387809	746779	3032	1(25)	1024	enhanced		3'pss matches the nearest upstream 3'bss to the 5'dn
Lynch syndrome	MSH2	http://www.dbass.org.uk/DBASS5/viewsplicesite.aspx?id=804	2	47630542	47634986	47635062	gag/(t> g)taagg	47635539	290890	184	1(5)	0	created		3'pss matches the nearest upstream 3'bss to the 5'dn
Maple syrup urine disease	DBT	http://www.dbass.org.uk/DBASS5/viewsplicesite.aspx?id=305	1	100676249	100672869	100672742	CAG/(a>g )tattt	100672193	119388	644	1(9)	0	created		3'pss matches the nearest upstream 3'bss to the 5'dn
Marfan syndrome	FBN1	http://www.dbass.org.uk/DBASS5/viewsplicesite.aspx?id=710	15	48707732	48707453	48707359	CAG/g(g>t )agga	48704941	787408	0	0(2)	0	created		Nearest upstream 3'bss : 48707561 (7 reads, 202 bases). No reads for the 3'pss in SRAv2
Mitochondrial trifunctional protein deficiency	HADHB	http://www.dbass.org.uk/DBASS5/viewsplicesite.aspx?id=709	2	26500029	26500535	26500642	GGC/(a>g )tgagt	26501481	379154	24	3(7)	0	created		3'pss matches the nearest upstream 3'bss to the 5'dn
Mucopolysaccharidosis, type II	IDS	http://www.dbass.org.uk/DBASS5/viewsplicesite.aspx?id=329	X	148571844	148568845	148568766	CAA/ gtga(a>g)t	148568630	990741	112269	1(18)	288	enhanced		3'pss matches the nearest upstream 3'bss to the 5'dn
Mucopolysaccharidosis, type VII	GUSB	http://www.dbass.org.uk/DBASS5/viewsplicesite.aspx?id=311	7	65439281	65438735	65438666	C AG/gt(tc)a ag	65435354	844295	2215	1(16)	102	enhanced		3'pss matches the nearest upstream 3'bss to the 5'dn
Multi minicore disease	RYR1	http://www.dbass.org.uk/DBASS5/viewsplicesite.aspx?id=337	19	39071145	39074013	39074134	AAC/(a>g)t atg	39075582	252863	10	1(8)	0	created		3'pss matches the nearest upstream 3'bss to the 5'dn
Muscular dystrophy	DMD	http://www.dbass.org.uk/DBASS5/viewsplicesite.aspx?id=339	X	32715986	32669192	32669101	TTG/g(c> t)aag	32663270	26939	2	4(8)	2	enhanced		3'pss matches the nearest upstream 3'bss to the 5'dn
Muscular dystrophy	DMD	http://www.dbass.org.uk/DBASS5/viewsplicesite.aspx?id=320	X	32481555	32479489	32479316	AAA/(a>g )taag	32472950	25447	4	2(3)	0	created		3'pss matches the nearest upstream 3'bss to the 5'dn
Muscular dystrophy	DMD	http://www.dbass.org.uk/DBASS5/viewsplicesite.aspx?id=320	X	32481555	32479519	32479316	AAA/(a>g )taag	32472950	25447	0	0(3)	0	created		Nearest upstream 3'bss matches 32479489, 4 reads, see above. No reads in SRAv2
Muscular dystrophy	DMD	http://www.dbass.org.uk/DBASS5/viewsplicesite.aspx?id=723	X	32466572	32460396	32460276	ACG/gt (c>a)ag	32459432	23192	114	1(4)	86	enhanced		3'pss matches the nearest upstream 3'bss to the 5'dn
Muscular dystrophy	DMD	http://www.dbass.org.uk/DBASS5/viewsplicesite.aspx?id=338	X	31462597	31382361	31382271	AAG/g(g>t )aag	31366752	38635	0	0(14)	0	created		6 reads in SRAv2 and nearest upstream 3'bss to the 5' de novo
Muscular dystrophy	DMD	http://www.dbass.org.uk/DBASS5/viewsplicesite.aspx?id=340	X	31341714	31279481	31279422	AAG/gtca(a >g	31279134	35473	27	3(16)	10	enhanced		3'pss matches the nearest upstream 3'bss to the 5'dn
Muscular dystrophy	DMD	http://www.dbass.org.uk/DBASS5/viewsplicesite.aspx?id=326	X	31227614	31226548	31226400	AAG/(a>g) taaga	31224785	129425	0	0(1)	0	created		no upstream 3'bss identified for this intron. Single read in SRAv2 and nearest upstream 3'bss to the 5' de novo.
Muscular dystrophy	DMD	http://www.dbass.org.uk/DBASS5/viewsplicesite.aspx?id=724	x	31222077	31219487	31219365	CAG/g(c>t) atgg	31201022	120009	46	8(13)	2	enhanced		3'pss matches the nearest upstream 3'bss to the 5'dn
Neurofibromatosis, type 2	NF2	http://www.dbass.org.uk/DBASS5/viewsplicesite.aspx?id=785	22	30070931	30073782	30073950	acg/g t(t>a)aga	30074184	362535	4	2(4)	15	enhanced		3'pss matches the nearest upstream 3'bss to the 5'dn
Neurofibromatosis, type I	NF1	http://www.dbass.org.uk/DBASS5/viewsplicesite.aspx?id=350	17	29657517	29657670	29657848	CA C/(a>g)taa gt	29661855	143961	50	7(10)	0	created		3'pss matches the nearest upstream 3'bss to the 5'dn
Neurofibromatosis, type I	NF1	http://www.dbass.org.uk/DBASS5/viewsplicesite.aspx?id=411	17	29541604	29542706	29542761	CAA/g (c>t)aagg	29546022	181756	183	1(8)	0	enhanced	0 reads	3'pss matches the nearest upstream 3'bss to the 5'dn
Neurofibromatosis, type I	NF1	http://www.dbass.org.uk/DBASS5/viewsplicesite.aspx?id=713	17	29486112	29488027	29488136	TAT/(t>g )taagt	29490203	134205	2	5(11)	0	created		3'pss matches the nearest upstream 3'bss to the 5'dn
Neurofibromatosis, type I	NF1	http://www.dbass.org.uk/DBASS5/viewsplicesite.aspx?id=714	17	29684388	29685106	29685177	ATG /(c>g)taag t	29685497	271991	8	1(2)	0	created		3'pss matches the nearest upstream 3'bss to the 5'dn
Niemann Pick disease, type C	NCP1	http://www.dbass.org.uk/DBASS5/viewsplicesite.aspx?id=730	18	21134721	21132893	21132698	C(G>A)G/g tgggt	21131692	254284	387	2(9)	112	enhanced		2nd nearest to the 5'dn (3'bss 21132889 matches 4 bases nearer, 7 reads)
Ocular albinism type 1	GPR143	http://www.dbass.org.uk/DBASS5/viewsplicesite.aspx?id=760	X	9714083	9711885	9711843	a a(t>g)/gtc agt	9711714	53060	61	1(5)	6	enhanced		3'pss matches the nearest upstream 3'bss to the 5'dn
Ornithine delta aminotransferase deficiency	OAT	http://www.dbass.org.uk/DBASS5/viewsplicesite.aspx?id=433	10	126100541	126100382	126100240	CA G/(c>g)taa tt	126097535	429126	54	2(5)	0	created		3'pss matches the nearest upstream 3'bss to the 5'dn
Propionic acidemia	PCCB	http://www.dbass.org.uk/DBASS5/viewsplicesite.aspx?id=436	3	136002790	136003174	136003247	GAG/ gtac(a>g)t	136012597	845984	49	2(10)	53	enhanced		3'pss matches the nearest upstream 3'bss to the 5'dn
Retinitis pigmentosa	PRPF31	http://www.dbass.org.uk/DBASS5/viewsplicesite.aspx?id=721	19	54632746	54633223	54633399	CAG/(c>g) tcagt	54634737	677954	26	1(8)	0	created		2nd nearest, nearer 3'bss : 54633228 (1 read, 5 bases nearer)
Rhabdoid tumors	SNF5 (SMARCB1)	http://www.dbass.org.uk/DBASS5/viewsplicesite.aspx?id=410	22	24129450	24129931	24130004	TGG/gtga (a>g)t	24133942	839725	47	2(11)	27	enhanced		3'pss matches the nearest upstream 3'bss to the 5'dn
Schwartz Jampel syndrome	HSPG2	http://www.dbass.org.uk/DBASS5/viewsplicesite.aspx?id=346	1	22216473	22216125	22215994	AAA G/g(c>t)ga gg	22214560	508530	25	5(14)	2	enhanced		3'pss matches the nearest upstream 3'bss to the 5'dn
Tuberous sclerosis	TSC2	http://www.dbass.org.uk/DBASS5/viewsplicesite.aspx?id=307	16	2107180	2107369	2107459	AAG/g (c>t)gagg	2108747	195514	18	2(6)	6	enhanced		2nd nearest. Nearest matches 2107426 (1 read, 57 bases nearer)
Werner syndrome	WRN	http://www.dbass.org.uk/DBASS5/viewsplicesite.aspx?id=727	8	30958472	30966000	30966107	ATT/(a >g)taagt	30969130	121358	2492	1(7)	0	created		3'pss matches the nearest upstream 3'bss to the 5'dn
X-linked Alport syndrome	COL4A5	http://www.dbass.org.uk/DBASS5/viewsplicesite.aspx?id=840	X	107930925	107935548	107935633	ttg/(a>g )taaga	107935977	163554	22	7(11)	0	created		3'pss matches the nearest upstream 3'bss to the 5'dn
X-linked Alport syndrome	COL4A5	http://www.dbass.org.uk/DBASS5/viewsplicesite.aspx?id=841	X	107930925	107932589	107932678	cat/gtaa (t>g)t	107935977	163554	865	2(11)	981	enhanced		3'pss matches the 2nd nearest upstream 3'bss to the 5'dn, 5'bss 107932597 matches 8 bases nearer but has only 4 reads.
X-linked Alport syndrome	COL4A5	http://www.dbass.org.uk/DBASS5/viewsplicesite.aspx?id=777	X	107819203	107819952	107820076	ggg/g(g>t )aaga	107821181	118028	3	1(2)	0	created		3'pss matches the nearest upstream 3'bss to the 5'dn
X linked hyperimmunoglobulinemia M	CD40L	http://www.dbass.org.uk/DBASS5/viewsplicesite.aspx?id=437	X	135736590	135737539	135737599	TGG /g(a>t)aag a	135738514	36364	1	4(4)	0	created		3'pss matches the nearest upstream 3'bss to the 5'dn
X linked hypophosphatemia	PHEX	http://www.dbass.org.uk/DBASS5/viewsplicesite.aspx?id=321	X	22112218	22113313	22113484	CAG/g( g>t)aagg	22115072	14484	0	0(0)	0	created		no 3'bss identified within this intron. No match in SRAv2 0(1)
X linked hypophosphatemia	PHEX	http://www.dbass.org.uk/DBASS5/viewsplicesite.aspx?id=321	X	22112218	22113383	22113484	CAG/g( g>t)aagg	22115072	14484	0	0(0)	0	created		no 3'bss identified within this intron. No match in SRAv2 0(1)
X linked hypophosphatemia	PHEX	http://www.dbass.org.uk/DBASS5/viewsplicesite.aspx?id=321	X	22112218	22113432	22113484	CAG/g( g>t)aagg	22115072	14484	0	0(0)	0	created		no 3'bss identified within this intron. No match in SRAv2 0(1)
X-linked retinitis pigmentosa	OFD1	http://www.dbass.org.uk/DBASS5/viewsplicesite.aspx?id=793	X	13767653	13768291	13768354	AAG/gtaa(a >g)t	13769367	46274	18	1(2)	2	enhanced		3'pss matches the nearest upstream 3'bss to the 5'dn.
Data analysis
59/71 cases the 3'pss matches a bss in snaptron. In 54/59 cases the 3'bss that matches the 3'pss is the closest of all bss to the 5'dn. For the remaining 5 cases the bss that is nearer to the de novo mutation and is not used has less reads (rows 3, 56, 60, 63 and 66).
12/71 cases the 3'pss did not match a bss, four of these match a bss in SRAv2 (rows 20,32, 47, 49).
33 of the 59 3'pss that matched bss have reads greater than any other 3'bss within the intron and a further 14 of the 3'pss match bss with top 3 reads.
35 of the 5'dn sites were created and 36 were enhanced. 25 of the 35 created sites coupled to already active 3'pss, 34 of the 36 enhanced sites coupled to already active 3'pss.
31 out of the 36 enhanced 5'dn sites matched bss. None of the 35 created 5'dn sites matched bss, as expected (non-consensus ss are filtered from snaptron, see text)..

## Sheet: 5. 3'pss 5'pss
Phenotype	Gene	Reference	Chromosome	5'ss	3' pss	5' pss	3'ss	Nature of the mutation	Locaton of the mutation	intron reads E to H	3' pss reads E to F	5'pss reads G to H	3'pss read rank	5'pss read rank	Notes
3-methylcrotonyl-CoA carboxylase deficiency	MCCB (MCCC2)	http://www.dbass.org.uk/DBASS5/viewsplicesite.aspx?id=722	5	70931074	70931930	70931995	70936829	Exon enhancer disruption 70936884G>A	mutation weakens the use of the downstream 5'ss in exon 11. This enhances the use of both the 5'pss and exon skipping by the 5'ss to the 3'ss downstream of 70936829.	721570	15779	4347	1(17)	1(24)	The mutation is in an enhancer in a downstream exon and weakens the 5'ss 70936903 at the end of exon 11. This causes the activation of a pseudoexon and also exon skipping. Snaptron shows that both the 3'pss and 5'pss are the most active sites within the intron prior to the enhancer mutation. Similarly there are also high reads for the exon skipping event. Two minor 3'bss within the pseudoexon
Afibrinogenemia	FGB	http://www.dbass.org.uk/DBASS5/viewsplicesite.aspx?id=706	4	155484285	155486337	155486388	155486959	SRE creation 155486360A>G	within pseudoexon	1568524	2065	4862	1(7)	1(16)	The mutation enhances the use of the 5' and 3' pss which snaptron shows are the most active css by far within this intron. Minor 3'bss and five 5-bss within pseudoexon
Alport syndrome	COL4A5	http://www.dbass.org.uk/DBASS5/viewsplicesite.aspx?id=715	X	107812052	107813878	107814026	107814642	SRE creation 107813924G>A	within pseudoexon	84744	1837	1799	1(7)	1(5)	The mutation enhances the use of the 5' and 3' pss which snaptron shows are the most active ss by far within this intron. two minor 3'bss within pseudoexon
Anderson-Fabry disease	GLA	http://www.dbass.org.uk/DBASS5/viewsplicesite.aspx?id=771	X	100656619	100656336	100656220	100655746	t(g>c)ggag/gtactt	5 bases upstream of the 5'pss	466827	3594	7141	1(4)	1(2)	The reads for the 3'pss and 5'ss are the highest for any 3' or 5' bss within this intron
Ataxia-telangiectasia	ATM	http://www.dbass.org.uk/DBASS5/viewsplicesite.aspx?id=324	11	108139337	108141197	108141267	108141790	SRE deletion (delta 108141210-13)	within pseudoexon	156356	235	2	1(4)	3(4)	The 3'pss (1081411970) has the highest reads of four 3'css identified within this intron by snaptron. The 5'pss (108141267) has only 2 reads and is joint weakest of four 5'css identified by snaptron. 10814210 is at the start of the deletion that caused the activation of the pseudoexon and this has the top reads (72) of the 5'css identified by snaptron, which is in accord with the experimental ana…
Becker muscular dystrophy	DMD	http://www.dbass.org.uk/DBASS5/viewsplicesite.aspx?id=843	X	32472778	32470747	32470666	32466756	SRE creation c.30603+2053G>C	within pseudoexon	27385	0	0	0(3)	0(5)	The authors discuss that insertion of the cryptic exon should induced nonsense mediated decay. They suggest that cryptic exon usuage must be less than 100% in order to cause the milder Becker muscular dystrophy of the patient.
Cystic fibrosis	CFTR	http://www.dbass.org.uk/DBASS3/viewsplicesite.aspx?id=535	7	117176728	117178991	117179093	117180153	SRE creation (delta 117179041-44)	within pseudoexon	27633	123	229	1(2)	1(3)	The mutation enhances the 5' and 3 pss, which snaptron shows were already the most active css within this intron.
Cystic fibrosis	CFTR	http://www.dbass.org.uk/DBASS3/viewsplicesite.aspx?id=31	7	117149197	117151441	117151625	117170952	3'ss 117170953G>T (TAG/G>T)	weakens the immediate downstream intronic 3'ss	18819	9	163	4(10)	2(10)	Snaptron shows that the 5'pss is the second most active of the ten low level 5'ss within this intron. Snaptron also shows that the 3'pss is the first active site upstream of the 5'pss.
DEL phenotype	RHD	http://www.dbass.org.uk/DBASS5/viewsplicesite.aspx?id=725	1	25633221	25634137	25634308	25643490	5'ss 25648453G>A (AAG>A/gtaa	weakens a distant downstream 5'ss	5839	995	27	1(8)	1(4)	Mutation of the last base of exon 9 is reported to cause skipping of exon 9, exons 8 and 9 and activation of a pseudo exon in intron 7. Snaptron shows 407 reads in support of exon 8,9 skipping but does not particularly support exon 9 skipping (4 reads) but this exon appears to show tissue specific alternative splicing. With regard to the pseudoexon, snaptron shows that the 3'pss is the most activ…
Dubowitz syndrome	NSUN2	http://www.dbass.org.uk/DBASS3/viewsplicesite.aspx?id=562	5	6623326	6621858	6621715	6622214, 6620412 (downstream 3'ss)	taata (g>c)ATC	3'ss 6622214	724986, 12709	1025	106	1(12)	3(8)	The snaptron data shows that there are most bss reads (12709) for exon skipping between the 5'ss 6623326 and the downstream 3'ss 6620412. This indicates that mutation of the 3'ss 6622214 will enhance exon skipping (see text). Although the authors report exon 6 skipping they find that the exon skipping event also recruits a pseudoexon from within the downsream intron. The snaptron data has top ran…
Fabry disease	GLA	http://www.dbass.org.uk/DBASS5/viewsplicesite.aspx?id=317	X	100655653	100654789	100654731	100653935	SRE creation 100654735G>A	within pseudoexon	473587	13777	15453	1(10)	1(6)	Snaptron shows that the 5'pss and 3'pss are already the most active sites by far within the intron prior to the enhancing mutation which is reported to further increase their usage.
Hemophilia A	F8	http://www.dbass.org.uk/DBASS3/viewsplicesite.aspx?id=632	X	154132180	154131230	154131103	154130443	acceptor site enhancement	g>a ten bases upstream of the 3'pss	15937	11	137	2(5)	1(2)
Hermansky-Pudlak syndrome	HSP3	http://www.dbass.org.uk/DBASS3/viewsplicesite.aspx?id=262	3	148885771	148888257	148888361	148889881	SRE creation 148888270G>A	within pseudoexon	317135	3792	3192	1(18)	1(7)	Snaptron shows that the 5'pss and 3'pss are already the most active sites by far within the intron prior to the enhancing mutation which is reported to further increase their usage.
Homocystinuria	MTRR	http://www.dbass.org.uk/DBASS5/viewsplicesite.aspx?id=720	5	7883391	7883836	7883977	7885813	Ehancer creation 7883859T>C	within pseudoexon	266933	3311	1932	1(4)	1(8)	Snaptron shows that the 5'pss and 3'pss are already the most active sites by far within the intron prior to the enhancing mutation which further increased their usage.
JK null phenotype (Kidd negative)	UT1 (SLC14A1)	http://www.dbass.org.uk/DBASS5/viewsplicesite.aspx?id=341	18	43304979	43309950	43310086	43310264	large deletion: 43310134-43311740	large deletion	38819	1669	2261	2(17)	1(9)	This a large deletion that removes exons 4 and 5 and replaces them with a pseudoexon from the upstream intron. Analysis of this intron in snaptron shows that the 5' and 3'pss were already active.
Leigh syndrome	NDUFAF6	http://www.dbass.org.uk/DBASS3/viewsplicesite.aspx?id=607	8	96047805	96048598	96048723	96053797	acceptor site enhancement	c>t ten bases downstream of the 3'pss	200111	18095	29684	2(13)	1(9)
Limb-girdle muscular dystrophy type 2A	CAPN3	PMID: 18563459	15	42695976	42697053	42697154	42700408	42697047G>C, strengthens the polyprimidine tract of a new a 3'ss (42697053).	within pseudoexon	26140	3	21727	7(9)	2(21)	Snaptron shows that the 5'pss was already a strong ass. It also shows that 42697047 (site of the G to C mutation) was a low level 3'ss (166 reads). The activated nearby 3'pss 42697053 was also a weak 3'ss (3 reads).
Methylmalonic acidemia	MUT	http://www.dbass.org.uk/DBASS5/viewsplicesite.aspx?id=434	6	49407918	49404311	49404234	49403337	5'ss enhancement 49404240C>A ( /gtga gt(c>a))	within pseudoexon	358466	10787	9231	1(14)	1(11)	Snaptron shows that the 5' and 3'pss that were identified were already the most active splice sites within this intron and the mutation presumably further enhanced their usage
Mucopolysaccharidosis, type II	IDS	http://www.dbass.org.uk/DBASS5/viewsplicesite.aspx?id=397	X	148584841	148583708	148583604	148582569	5'ss inactivating mutation CTG(g>c)tactg	5'ss inactivating mutation	730322	56236	89648	1(17)	1(13)	Instead of the normal 5'ss, cryptic 5'ss at -26, -22 or +34 are also reported to splice to the 3'pss listed on this row
Myopathy	ISCU	PMID: 19567699	12	108961045	108961433	108961520	108962606	polypyrimidine 108961426G>A	upstream of the 3'pss	2153625	32336	5987	1(16)	2(14)	Snaptron shows that the pesudoexon splice sites were already the most active sites within the intron and presumably enhanced rather than created by the polypyrimidine mutation
Myopathy	ISCU	PMID: 19567699	12	108961045	108961433	108961534	108962606	polypyrimidine 108961426G>A	upstream of the 3'pss	2153625	32336	7351	1(16)	1(14)	Snaptron shows that the pesudoexon splice sites were already the most active sites within the intron and presumably enhanced rather than created by the polypyrimidine mutation
neurofibromatosis 2	NF-2	PMID: 9466995	22	30050715	30050963	30051070	30051582	Branch point creation 30050947G>A	upstream of the 3'pss	271241	609	730	1(5)	1(5)	Snaptron shows that the 5' and 3'pss were the most active sites prior to enhancement by the activating mutation. Note: 30050946 has 14 reads as a 3'ss
Propionic acidemia	PCCA	http://www.dbass.org.uk/DBASS5/viewsplicesite.aspx?id=435	13	100955253	100958004	100958089	100959445	SRE creation 100958030A>G	within pseudoexon	165441	11399	14574	1(9)	1(7)	Snaptron shows that the 5' and 3'pss are the most active sites within this intron prior to enhancement by the activating mutation. Note 100958031 has 4 reads as a 3'ss
Systemic lupus erythematosus	MFGE8	http://www.dbass.org.uk/DBASS5/viewsplicesite.aspx?id=719	15	89444781	89443990	89443887	89443043	Enhancer creation 89443845A>G	downstream of the 5'pss	1676449	15202	24661	1(24)	1(10)	Snaptron shows that the 5' and 3'pss were already the most active sites within the intron prior to enhancement by the activating mutation. Note that with regard to the mutation site 89443843 has 35 reads as a 5'ss and 89443845 has 3 reads as a 3'ss.
tetrahydrobiopterin deficiency	PTS	PMID: 19280650	11	112099397	112100164	112100210	112100930	branch point creation delta 112100090-139	upstream of the 3'pss	395296	5952	18693	2(7)	1(8)
tetrahydrobiopterin deficiency	PTS	PMID: 19280650	11	112097250	112099002	112099082	112099316	polypyrimidine enhancement 112098994A>T	upstream of the 3'pss	434162	971	1760	1(12)	3(13)
													270	238
Table lists the unusual pseudoexons from DBASS3 and DBASS5 (Table S2) and 6 further examples that were obtained from a review by Dhir and Buratti 2010 PMID: 20082636.												av no bss	10.3846	9.15385
Table lists 26 pairs of 3'pss and 5'pss. Of these all except one pair (row 7) match bss. Of the 50 matching pss, 48 matched the top three bss within the intron.												p top 3	0.288889	0.327731
	SRE - ssplicing regulatory element											p 24/26 or more	1.8e-11	3.4e-10

## Sheet: 6.Recursive ss Kelly et al 2015
	RS junciton	RS junction		Gene	Intron size	5'ss	3'ss	intron readsRS position	Recursive splice site	Reads	Rank
chr1	6888374	6888375	+	CAMTA1	46546	6885271	6931816	1034007	6888373	4494	2(51)
chr1	7820663	7820664	+	CAMTA1	13925	7812594	7826518	52636	7820662	952	1(17)
chr1	8611413	8611414	-	RERE	15156	8616533	8601378	208667	8611416	1375	1(24)
chr1	8611414	8611415	-	repeat?
chr1	8658369	8658370	-	RERE	57037	8674619	8617583	110801	8658372	14	9(24)
chr1	9418368	9418369	+	SPSB1	10862	9416645	9427506	174078	9418367	29	4(15)
chr1	9915701	9915702	-	CTNNBIP1	20410	9931244	9910835	514509	9915704	40	5(41)
chr1	10158650	10158651	+	UBE4B	5511	10155655	10161165	297963	10158649	5037	1(13)
chr1	10579860	10579861	+	PEX14	40891	10555379	10596269	260153	10579859	33516	1(36)
chr1	10601109	10601110	+	PEX14	62940	10596355	10659294	206095	10601108	9759	1(34)
chr1	11245650	11245651	-	MTOR	31740	11259314	11227575	185805	11245653	3910	1(25)
chr1	15904182	15904183	+	DNAJC16	not within an intron (3'UTR)
chr1	15973332	15973333	+	DDI2	6069	15970146	15970146	125992	15973331	4439	1(3)
chr1	16194374	16194375	+	SPEN	24665	16174646	16199310	129066	16194373	1642	1(10)
chr1	16639636	16639637	-	FBXO42	9249	16641663	16632415	221783	16639639	161	4(19)
chr1	16654501	16654502	-	FBXO42	36819	16678749	16641931	111657	16654504	257	9(48)
chr1	16655274	16655275	-	FBXO42	36819	16678749	16641931	111657	16655277	2361	3(48)
chr1	17374005	17374006	-	SDHB	9059	17380442	17371384	1409006	17374008	839	2(21)
chr1	19243534	19243535	-	IFFO2	CANONICAL 3'SS
chr1	21088892	21088893	-	HP1BP3	8120	21091869	21083750	1181235	21088895	992	1(18)
chr1	21400287	21400288	-	EIF4G3	38143	21415630	21377488	361033	21400290	1263	1(41)
chr1	21544466	21544467	-	ECE1	not within an intron (3'UTR)
chr1	21601686	21601687	-	ECE1	6279	21605683	21599405	706220	21601689	492	1(6)
chr1	21658079	21658080	-	ECE1	not within an intron (5'UTR)
chr1	22103601	22103602	-	USP48	not within an intron (5'UTR)
chr1	23117992	23117993	+	EPHB2	77960	23111570	23189529	118464	23117991	9054	1(38)

## Sheet: Recursive ss Gazzoli et al 2016
58 out of 71 3’RS match – 82%
66 out of 77 5’RS match – 86%
Intron	Genome	Event	Gap distance	Donor	Acceptor	snaptron reads	intron reads, Golumn I shows the number of background ss for the intron and ranking of the recursive ss where 1 it top.	read rank
1	chrX:33038317-33226522	3'RS	188204	ATgt	agAT	4	19344	15(27)
1	chrX:33038317-33142924	3'RS	104606	AGgt	agAT	4	19344	15(27)
1	chrX:33038317-33132931	3'RS	94613	TGgt	agAT	21	19344	8(27)
1	chrX:33038317-33096303	3'RS	57985	TGgt	agAT	2212	19344	1(27)
1	chrX:33038317-33066589	3'RS	28271	AGgt	agAT	0	19344	0(27)
2	chrX:32867937-32997793	3'RS	129855	AGgt	agTT	1	25141	14(21)
2	chrX:32867937-32978325	3'RS	110387	GTgt	agTT	289	25141	2(21)
2	chrX:32867937-32977886	3'RS	109948	TGgt	agTT	36	25141	4(21)
2	chrX:32867937-32897000	3'RS	29062	AGgt	agTT	24	25141	5(21)
3	chrX:32862977-32866258	3'RS	3280	AGgt	agCC	5	26679	1(3)
3	chrX:32862977-32864739	3'RS	1761	AGgt	agCC	2	26679	2(3)
4	chrX:32841504-32847873	3'RS	6368	TGgt	agGT	0	29208	0(3)
4	chrX:32841504-32843308	3'RS	1803	GAgt	agGT	0	29208	0(3)
7	chrX:32717410-32826724	3'RS	109313	TGgt	agAT	2	30322	6(15)
7	chrX:32717410-32762979	3'RS	45568	TGgt	agAT	0	30322	0(15)
7	chrX:32717410-32752402	3'RS	34991	TGgt	agAT	11	30322	3(15)
7	chrX:32717410-32752398	3'RS	34987	TGgt	agAT	43	30322	1(15)
7	chrX:32717410-32718228	3'RS	817	CAgt	agAT	2	30322	6(15)
9	chrX:32663269-32690925	3'RS	27655	AGgt	agCA	0	26939	0(6)
9	chrX:32663269-32688346	3'RS	25076	AGgt	agCA	0	26939	0(6)
9	chrX:32663269-32664799	3'RS	1529	AAgt	agCA	0	26939	0(6)
9	chrX:32663269-32663919	3'RS	649	GGgt	agCA	48	26939	1(6)
12	chrX:32613993-32631999	3'RS	18005	AGgt	agGT	70	32204	1(4)
12	chrX:32613993-32621453	3'RS	7459	AGgt	agGT	2	32204	3(4)
13	chrX:32591963-32610643	3'RS	18679	CGgt	agGT	156	32508	1(8)
15	chrX:32583998-32591132	3'RS	7133	TGgt	agGT	16	25270	4(8)
15	chrX:32583998-32586764	3'RS	2765	AGgt	agGT	84	25270	1(8)
15	chrX:32583998-32584757	3'RS	758	TGgt	agGT	20	25270	3(8)
16	chrX:32563451-32583227	3'RS	19775	GGgt	agAT	0	27059	0(7)
17	chrX:32536248-32562797	3'RS	26548	GAgt	agGT	11	21740	2(10)
17	chrX:32536248-32551776	3'RS	15527	TGgt	agGT	5	21740	3(10)
17	chrX:32536248-32545567	3'RS	9318	TAgt	agGT	3	21740	4(10)
18	chrX:32519959-32532208	3'RS	12248	AGgt	agGC	52	20661	1(5)
20	chrX:32503216-32508540	3'RS	5323	ATgt	agGA	61	19271	1(2)
21	chrX:32490426-32499222	3'RS	8795	TGgt	agTT	1	21128	3(3)
21	chrX:32490426-32498997	3'RS	8570	AGgt	agTT	99	21128	1(3)
22	chrX:32486827-32489134	3'RS	2306	AGgt	agGC	0	21066	0(1)
25	chrX:32472949-32476886	3'RS	3936	AGgt	agGT	0	25447	0(3)
26	chrX:32466755-32471857	3'RS	5101	GGgt	agAG	47	27385	1(5)
27	chrX:32459431-32460277	3'RS	845	CGgt	agGA	86	23192	1(6)
29	chrX:32430030-32430279	3'RS	248	ATgt	agGC	34	19934	2(6)
29	chrX:32430030-32430136	3'RS	106	AGgt	agGC	440	19934	1(6)
32	chrX:32404582-32407153	3'RS	2570	AGgt	agAA	0	29791	0(2)
32	chrX:32404582-32406938	3'RS	2355	AGgt	agAA	36	29791	1(2)
33	chrX:32398797-32403732	3'RS	4934	TAgt	agGT	3	33001	1(2)
34	chrX:32383316-32391083	3'RS	7766	AGgt	agGC	19	35076	3(3)
34	chrX:32383316-32384790	3'RS	1473	AGgt	agGC	281	35076	1(3)
43	chrX:32235180-32287583	3'RS	52402	AGgc	agGC	29	24054	3(8)
43	chrX:32235180-32253264	3'RS	18083	TGgt	agGC	37	24054	2(8)
44	chrX:31986631-32145384	3'RS	158752	AGgt	agGA	11	18124	8(28)
44	chrX:31986631-32032701	3'RS	46069	AGgt	agGA	7	18124	11(28)
44	chrX:31986631-32011526	3'RS	24894	AGgt	agGA	35	18124	4(28)
44	chrX:31986631-31989924	3'RS	3292	TGgt	agGA	13	18124	6(28)
45	chrX:31950344-31980093	3'RS	29748	TGgt	agGC	2	20247	5(6)
45	chrX:31950344-31968950	3'RS	18605	AGgt	agGC	0	20247	0(6)
45	chrX:31950344-31957379	3'RS	7034	AGgt	agGC	31	20247	2(6)
47	chrX:31893490-31895495	3'RS	2004	AGgt	agGT	5	26233	2(5)
50	chrX:31792309-31820915	3'RS	28605	AGgc	agCT	39	28622	1(6)
50	chrX:31792309-31802421	3'RS	10111	AGgt	agCT	21	28622	3(6)
51	chrX:31747865-31770558	3'RS	22692	TGgt	agGC	100	36212	1(6)
53	chrX:31676261-31694324	3'RS	18062	CCgt	agCA	34	29237	1(6)
53	chrX:31676261-31691642	3'RS	15380	AAgt	agCA	29	29237	2(6)
53	chrX:31676261-31679560	3'RS	3298	AGgt	agCA	0	29237	0(6)
56	chrX:31515061-31515196	3'RS	134	AAgt	agGT	129	33882	1(3)
59	chrX:31462744-31494069	3'RS	31325	AGgt	agGC	22	34944	1(2)
62	chrX:31279133-31284927	3'RS	5793	GGgt	agCC	56445	56445	Recursive site is the 3'ss of intron 62
62	chrX:31279133-31283560	3'RS	4426	TGgt	agCC	99	56445	1(11)
63	chrX:31241238-31265811	3'RS	24572	TGgt	agCT	1929	130955	1(23)
67	chrX:31201021-31216719	3'RS	15697	AGgt	agGC	62	120009	2(13)
74	chrX:31165635-31166438	3'RS	802	TGgt	agGA	247	183429	1(7)
77	chrX:31144790-31150600	3'RS	5809	AGgt	agGA	82	68346	1(46)
1	chrX:33227925-33229399	5'RS	1473	TTgt	agAT	1	19344	16(27)
1	chrX:33177714-33229399	5'RS	51684	TTgt	agGA	290	19344	2(27)
1	chrX:33159412-33229399	5'RS	69986	TTgt	agCA	0	19344	0(27)
1	chrX:33143138-33229399	5'RS	86260	TTgt	agAT	9	19344	4(27)
1	chrX:33096464-33229399	5'RS	132934	TTgt	agGA	1584	19344	1(27)
2	chrX:33036851-33038256	5'RS	1404	AGgt	agTT	0	25141	0(20)
2	chrX:33015747-33038256	5'RS	22508	AGgt	agCT	11	25141	5(20)
2	chrX:32978464-33038256	5'RS	59791	AGgt	agGT	304	25141	1(20)
2	chrX:32897097-33038256	5'RS	141158	AGgt	agGC	0	25141	0(20)
3	chrX:32866362-32867845	5'RS	1482	TGgt	agAA	1	26679	2(4)
3	chrX:32863793-32867845	5'RS	4051	TGgt	agGT	1	26679	2(4)
7	chrX:32826952-32827610	5'RS	657	AGgt	agCC	59	30322	5(21)
7	chrX:32826743-32827610	5'RS	866	AGgt	agGA	156	30322	2(21)
7	chrX:32823659-32827610	5'RS	3950	AGgt	agTT	0	30322	0(21)
7	chrX:32822566-32827610	5'RS	5043	AGgt	agAG	177	30322	1(21)
7	chrX:32752559-32827610	5'RS	75050	AGgt	agGC	105	30322	3(21)
9	chrX:32664043-32715987	5'RS	51943	AGgt	agGT	1	26939	5(8)
10	chrX:32662973-32663081	5'RS	107	AGgt	agTT	1	3488	1(1)
12	chrX:32632160-32632420	5'RS	259	AGgt	agAA	2	32204	2(4)
12	chrX:32632064-32632420	5'RS	355	AGgt	agGC	0	32204	0(4)
12	chrX:32632016-32632420	5'RS	403	AGgt	agAA	74	32204	1(4)
13	chrX:32600788-32613874	5'RS	13085	AGgt	agAT	17	32508	3(12)
15	chrX:32591167-32591647	5'RS	479	CCgt	agGC	37	25270	2(4
15	chrX:32586890-32591647	5'RS	4756	CCgt	agTT	79	25270	1(4)
15	chrX:32584945-32591647	5'RS	6701	CCgt	agAT	11	25270	3(4)
16	chrX:32583315-32583819	5'RS	503	AGgt	agAC	1	27059	2(2)
17	chrX:32562901-32563276	5'RS	374	AGgt	agTA	2058	21740	1(7)
17	chrX:32551926-32563276	5'RS	11349	AGgt	agGG	6	21740	4(7)
17	chrX:32545703-32563276	5'RS	17572	AGgt	agCA	3	21740	6(7)
18	chrX:32532339-32536125	5'RS	3785	ATgt	agTG	36	20661	1(3)
20	chrX:32508669-32509394	5'RS	724	AGgt	agAA	62	19271	1(3)
21	chrX:32499062-32503036	5'RS	3973	AAgt	agGC	72	21128	1(2)
21	chrX:32490432-32503036	5'RS	12603	AAgt	tgAT	0	21128	0(2)
22	chrX:32489392-32490281	5'RS	888	AGgt	agAC	7	21066	1(2)
26	chrX:32471940-32472779	5'RS	838	AGgt	agGA	29	27385	1(3)
27	chrX:32460395-32466573	5'RS	6177	AAgt	agAT	1	23192	3(3)
27	chrX:32459600-32466573	5'RS	6972	AAgt	agAG	114	23192	1(3)
29	chrX:32437160-32456358	5'RS	19197	AGgt	agAT	0	19934	0(5)
29	chrX:32430488-32456358	5'RS	25869	AGgt	agGA	9	19934	2(5)
29	chrX:32430180-32456358	5'RS	26177	AGgt	agAG	73	19934	1(5)
30	chrX:32422551-32429869	5'RS	7317	AGgc	agAT	2	20064	1(1)
32	chrX:32407220-32407618	5'RS	397	TGgt	agGC	6	29791	2(2)
33	chrX:32403827-32404427	5'RS	599	AGgt	agAG	0	33001	0(0)
34	chrX:32391163-32398627	5'RS	7463	AGgt	tgAT	0	35076	0(4)
34	chrX:32391154-32398627	5'RS	7472	AGgt	agAG	13	35076	3(4)
34	chrX:32384877-32398627	5'RS	13749	AGgt	agGC	228	35076	1(4)
40	chrX:32360967-32361251	5'RS	283	AGgt	agAT	3201	28988	1(2)
42	chrX:32308624-32328199	5'RS	19574	AGgt	agAA	0	24024	0(4)
43	chrX:32302550-32305646	5'RS	3095	GGgt	agAG	138	24045	1(14)
43	chrX:32300713-32305646	5'RS	4932	GGgt	agCA	5	24045	5(14)
43	chrX:32287674-32305646	5'RS	17971	GGgt	agTG	61	24045	2(14)
43	chrX:32259793-32305646	5'RS	45853	GGgt	agAA	13	24045	4(14)
43	chrX:32253321-32305646	5'RS	52324	GGgt	agAT	29	24045	3(14)
44	chrX:32213994-32235033	5'RS	21038	AGgt	agCA	121	18124	2(46)
44	chrX:32204071-32235033	5'RS	30961	AGgt	agAT	812	18124	1(46)
44	chrX:32187196-32235033	5'RS	47836	AGgt	agGT	8	18124	10(46)
44	chrX:32145531-32235033	5'RS	89501	AGgt	agAG	21	18124	4(46)
44	chrX:32106615-32235033	5'RS	128417	AGgt	agTC	40	18124	3(46)
44	chrX:32099434-32235033	5'RS	135598	AGgt	agTA	9	18124	8(46)
45	chrX:31980251-31986456	5'RS	6204	AGgt	agGA	51	20247	1(4)
45	chrX:31957456-31986456	5'RS	28999	AGgt	agGA	32	20247	2(4)
47	chrX:31946313-31947713	5'RS	1399	AGgt	agAT	0	26233	0(6)
47	chrX:31928802-31947713	5'RS	18910	AGgt	agAG	6	26233	3(6)
50	chrX:31821027-31838092	5'RS	17064	CTgt	agGG	44	28622	1(6)
51	chrX:31770641-31792077	5'RS	21435	AGgt	agGG	75	36212	1(8)
53	chrX:31694386-31697492	5'RS	3105	AGgt	agGA	67	29237	1(6)
53	chrX:31691721-31697492	5'RS	5770	AGgt	agAT	11	29237	5(6)
53	chrX:31687955-31697492	5'RS	9536	AGgt	agAA	50	29237	2(6)
59	chrX:31494156-31496223	5'RS	2066	AGgt	agAG	19	34944	1(6)
62	chrX:31303503-31341715	5'RS	38211	AAgt	agTT	28	35473	2(14)
62	chrX:31288091-31341715	5'RS	53623	AAgt	agGC	286	35473	1(14)
63	chrX:31265885-31279072	5'RS	13186	AGgt	agTT	2160	130955	1(24)
67	chrX:31221511-31222078	5'RS	566	TTgt	agTC	153	120009	2(13)
67	chrX:31217814-31222078	5'RS	4263	TTgt	agGT	90	120009	4(13)
67	chrX:31213762-31222078	5'RS	8315	TTgt	agTC	1039	120009	1(13)
77	chrX:31150750-31152219	5'RS	1468	AGgt	agAT	137	106773	2(14)
77	chrX:31144916-31152219	5'RS	7302	AGgt	agCA	79	106773	4(14)

## Sheet: Recursive ss summary sheet
Recursive splice sites	Snaptron match	Top rank
Kelly et al 2016 3'RS	20/20	12/20
Gazzoli et al 2016 3'RS	58/71	26/36
Gazzoli et al 2016 5'RS	66/77	27/36
