# Supplementary material for: Background splicing as a predictor of aberrant splicing in genetic disease
Source: RNA Biol. 2022 Feb 19;19(1):256–65. doi: 10.1080/15476286.2021.2024031 (PMC8865296; doi:10.1080/15476286.2021.2024031)
Supplement: Supplemental Material [file KRNB_A_2024031_SM7960.zip › Supplementary information/Table_S5a_2_cancer.xlsx]

## Sheet: Summary table SRAv1
	A	B	C	D	E	F	G
	Splicesome	Aberrant	Match to	Match to top	Match to nearest	Read ratio	Source
	mutation	splicing type	bss	three bss reads	three bss	(normal/aberrant)	Table S5a
1	SF3B1	3' css	26/26	26/26	19/26	1334	Sheet 2
2	Darman et al 2015	5' css	20/20	18/20	2/20	497	Sheet 3
3		exon skip	20/20	17/20	na	39	Sheet 4
4		exon inclusion	11/11	22/22	na	26	Sheet 5
5	SF3B1	3'css proximal	10/10	10/10	9/10	376	Sheet 6
6	DeBoever et al 2015	3'css distal	12/12	10/12	4/12	1900	Sheet 7
7	U1	5'css	23/24	19/24	7/22	1504	Sheet 9
	Suzuki et al 2019

## Sheet: 2. SF3B1 3'css Darman et al 
Daman et al 2015. Data taken from Table 2S, filtered for 3'css, for the highest ratio of aberrant:normal reads and for junction novelty							Snaptron analysis						Daman et al 2015, detection of aberrant splcing in different cancers
Gene Symbols	Canonical junction	Aberrant Junction	Type of aberrant splicing	Distance of ass from canonical	Aberrant/canonical junction reads	Junction novelty	Read rank	Nearness rank to 3'ss	Closest intronic site to 3'ss?	Normal reads	Aberrant reads	normal/aberrant reads	Significant in BRCA	Significant in CLL	Significant in UVM	Significant in SKCM
ERGIC3	chr20:34144042-34144743:+	chr20:34144042-34144725:+:start	3'ass	-18	354	True	1/26	1/26	Yes	3173791	18350	172.959	True	True	True	True
C2,CFB	chr6:31919381-31919651:+	chr6:31919381-31919565:+:start	3'ass	-96	321	True	1/9	4/9	Yes	1698858	280	6067.35	True	False	False	False
SLC3A2	chr11:62648919-62649364:+	chr11:62648919-62649352:+:start	3'ass	-12	238	True	1/11	2/11	Yes	2084424	7234	288.143	True	True	True	True
SNORA31,TPT1	chr13:45911523-45912794:-	chr13:45911538-45912794:-:end	3'ass	-15	177	True	2/50	2/50	Yes	15967258	15562	1026.04	False	False	True	True
RPL24	chr3:101401336-101401614:-	chr3:101401353-101401614:-:end	3'ass	-17	171	True	2/59	3/59	Yes	2580855	5104	505.653	True	False	False	True
OAS1	chr12:113346629-113348855:+	chr12:113346629-113348840:+:start	3'ass	-15	171	True	2/23	2/23	Yes	622887	2473	251.875	True	True	False	True
C2,CFB	chr6:31919381-31919651:+	chr6:31919381-31919551:+:start	3'ass	-100	158	True	2/9	5/9	2nd	1698858	130	13068.1	True	False	False	False
RPL27A,SNORA45,SNORA3	chr11:8704812-8705552:+	chr11:8704812-8705536:+:start	3'ass	-16	144	True	2/58	4/58	2nd	2339577	14583	160.432	True	False	True	True
RP11-164J13.1,GANC,CAPN3	chr15:42700522-42701500:+	chr15:42700522-42701479:+:start	3'ass	-21	111	True	1/7	2/7	Yes	219013	600	365.022	False	False	True	False
C11orf2,VPS51,TM7SF2	chr11:64877395-64877953:+	chr11:64877395-64877934:+:start	3'ass	-19	110	True	1/19	1/19	Yes	1230548	2379	517.254	True	True	True	True
HSH2D,RAB8A	chr19:16264018-16265208:+	chr19:16264018-16265147:+:start	3'ass	-61	105	True	3/20	6/20	4th	279080	262	1065.19	False	True	False	False
HINT2	chr9:35813142-35813262:-	chr9:35813153-35813262:-:end	3'ass	-11	100	True	1/11	2/11	Yes	767330	27643	27.7586	True	False	True	True
GCC2	chr2:109102364-109102966:+	chr2:109102364-109102954:+:start	3'ass	-12	84	True	1/14	4/14	2nd	228013	4013	56.8186	True	True	False	True
TCEA2	chr20:62701988-62703222:+	chr20:62701988-62703210:+:start	3'ass	-12	81	True	1/23	2/23	Yes	521623	4777	109.195	True	True	True	True
,supor,RP11-532F12.5,spint1	chr15:41130884-41136376:-	chr15:41130903-41136376:-:end	3'ass	-19	64	True	3/19	1/19	Yes	64429	2545	25.3159	True	False	False	False
TMEM63A	chr1:226036255-226036597:-	chr1:226036315-226036597:-:end	3'ass	-60	55	True	1/14	8/19	5th	469049	1734	270.501	True	True	False	False
EML3	chr11:62376277-62376433:-	chr11:62376298-62376433:-:end	3'ass	-21	55	True	2/14	2/14	2nd	411664	580	709.766	False	True	False	False
MRPS30	chr5:44813384-44815014:+	chr5:44813384-44814996:+:start	3'ass	-18	54	True	1/15	2/15	Yes	757712	2282	332.039	True	False	False	False
TYMP,ODF3B,SCO2	chr22:50966146-50966940:-	chr22:50966161-50966940:-:end	3'ass	-15	53	True	1/29	2/29	Yes	1001915	1403	714.123	True	False	False	False
ERGIC3	chr20:34144042-34144743:+	chr20:34144042-34144761:+:start	3'ass	+18	49	True	2/26	2/26	not intronic	3173791	9120	348.003	True	True	True	True
PPP6R3	chr11:68363686-68367808:+	chr11:68363686-68367788:+:start	3'ass	-20	48	True	2/22	2/22	Yes	618000	397	1556.68	True	True	False	False
CRTAC1	chr10:99683157-99695926:-	chr10:99683181-99695926:-:end	3'ass	-24	47	True	3/17	1/17	Yes	49804	127	392.157	False	False	True	False
BSG	chr19:580782-581314:+	chr19:580782-581362:+:start	3'ass	+48	47	True	1/27	5/27	not intronic	8922640	1371	6508.13	False	False	True	True
CASD1	chr7:94157562-94162516:+	chr7:94157562-94162500:+:start	3'ass	-16	46	True	1/22	2/22	Yes	144951	2261	64.1092	True	True	False	False
ENOSF1	chr18:683380-685920:-	chr18:683395-685920:-:end	3'ass	-15	46	True	1/31	3/31	2nd	364059	9791	37.183	True	False	True	True
ZNF91	chr19:23545527-23556543:-	chr19:23545541-23556543:-:end	3'ass	-14	44	True	2/68	1/68	Yes	114887	2308	49.7777	True	True	False	False
												34689.6
Conclusions. Snaptron shows that the the novel aberrant splicing junctions identified from cancer sequencing studies are expressed by normal genes and are often the second most used sites after the cannonical intron ss. Netherthelss the aberrant sites illustrated here are still used at a very low level compared to the canonical sites and are therefore candidates for immunogenic targeting. Snaptro…

## Sheet: 3. SF3B1 5'css Darman et al 
Daman et al 2015. Data taken from Table 2S, filtered for 5'css, for the highest ratio of aberrant:normal reads and for junction novelty								Snaptron analysis					Daman et al 2015, detection of aberrant splcing in different cancers
Gene Symbols	Canonical junction	Aberrant Junction	Type of aberrant splicing	Distance of 5'css from 5'ss	Distance from 3'ss	Aberrant/canonical junction reads	Junction novelty	Read rank	Nearness to canonical 5'ss	Normal reads	Aberrant reads	normal/aberrant reads	Significant in BRCA	Significant in CLL	Significant in UVM	Significant in SKCM
EXOC3	chr5:462422-464404:+	chr5:462644-464404:+:end	5'css	+222	-1760	143	True	1/19	3/19	2580855	5104	505.653	False	False	False	True
ARHGAP25	chr2:69015088-69034404:+	chr2:69015785-69034404:+:end	5'css	+697	-18619	73	True	7/33	1/33	116647	186	627.134	False	True	False	False
SSU72	chr1:1480382-1500152:-	chr1:1480382-1497319:-:start	5'css	+2814	-16937	56	True	2/69	17/69	2081232	1179	1765.25	False	False	False	True
CAPZA1	chr1:113192091-113196219:+	chr1:113195986-113196219:+:end	5'css	+3895	-233	38	True	3/19	13/19	869346	465	1869.56	False	False	False	True
SSU72	chr1:1480382-1500152:-	chr1:1480382-1497338:-:start	5'css	+2833	-16956	35	True	6/69	22/69	2081232	484	1765.25	False	False	False	True
INE1,UBA1	chrX:47059013-47060292:+	chrX:47059943-47060292:+:end	5'css	+930	-349	30	True	1/21	14/21	1149731	1677	685.588	True	False	False	True
AP000350.10,SLC2A11,MIF	chr22:24204389-24210667:+	chr22:24210086-24210667:+:end	5'css	+5697	-581	25	True	1/12	9/12	102673	341	301.094	False	True	False	False
EMP2	chr16:10641534-10674405:-	chr16:10641534-10652850:-:start	5'css	+21555	-11316	21	True	1/65	43/65	334827	30541	10.9632	False	False	True	False
FXYD5	chr19:35646514-35648323:+	chr19:35647877-35648323:+:end	5'css	+1363	-446	18.5	True	1/20	14/20	2478517	5306	467.116	False	False	False	True
IQCK	chr16:19838459-19867808:+	chr16:19843318-19867808:+:end	5'css	+4859	-24490	16	True	3/20	4/20	98870	566	174.682	False	False	True	False
SNRPN,SNURF	chr15:25207356-25213078:+	chr15:25212299-25213078:+:end	5'css	+4943	-779	15.875	True	1/63	9/63	3150722	92371	34.1094	True	True	True	True
AP2A2	chr11:981299-984644:+	chr11:984190-984644:+:end	5'css	+2891	-454	14	True	3/17	10/17	483990	1571	308.078	False	True	False	False
RAB1B	chr11:66039931-66043274:+	chr11:66040546-66043274:+:end	5'css	+615	-2728	13.5	True	2/23	12/23	1006256	1296	776.432	True	False	False	False
SNRPN,SNURF	chr15:25207356-25213078:+	chr15:25212387-25213078:+:end	5'css	+5031	-691	12	True	2/63	10/63	3150722	12723	247.64	False	False	True	True
SYK	chr9:93641235-93650030:+	chr9:93648256-93650030:+:end	5'css	+7021	-1774	9.125	True	1/11	5/11	323282	1396	231.577	False	True	False	False
NAA16	chr13:41947916-41948877:+	chr13:41948016-41948877:+:end	5'css	+100	-861	7.66667	True	1/16	5/16	101909	9686	10.5213	False	True	False	False
MAP4	chr3:47969840-48019354:-	chr3:47969840-47981988:-:start	5'css	+37366	-12148	7.5	True	2/62	26/62	1077352	26048	41.3603	True	False	False	False
DAAM2	chr6:39851845-39855261:+	chr6:39854223-39855261:+:end	5'css	+2378	-1038	7.5	True	1/14	8/14	79765	11246	7.09274	False	False	False	True
AHCYL2	chr7:129019590-129028896:+	chr7:129028781-129028896:+:end	5'css	+9191	-115	7	True	1/16	8/16	163114	3707	44.0016	False	False	False	True
PCM1	chr8:17872349-17882869:+	chr8:17873340-17882869:+:end	5'css	+1009	-9529	6.5	True	1/32	6/32	563468	8992	62.6633	True	False	False	False
												9935.77
												496.789

## Sheet: 4. SF3B1 exon skip Darman et al
Darman et al 2015. Table S2 filtered for exon skipping, then junction novelty then highest ratio of aberrant/normal splicing.							Snaptron analysis					Daman et al 2015, detection of aberrant splcing in different cancers
Gene Symbols	Canonical junction	Aberrant Junction	Exon skipping	size of skip	Junction novelty	Aberrant/canonical junction reads	exon skip details	rank	skip reads	normal reads	normal/skip reads	Significant in BRCA	Significant in CLL	Significant in UVM	Significant in SKCM
INO80E	chr16:30012851-30016541:+	chr16:30012851-30016688:+:start	True	3837	True	14	Use of a downstream alternative 3'ss that also skips at leat one exon.	4/38	5482	155452	28.3568	True	False	True	False
GHDC	chr17:40341939-40342202:-	chr17:40341105-40342202:-:end	True	1097	True	11	Downstream 3'ass	1/24	1898	251357	132.433	False	False	True	False
DKFZp686O1327,,U80770,TEX41,BC040861	chr2:145780840-145929564:+	chr2:145780840-145873979:+:start	True	93139	True	4.66667	not a skip, intronic 3'css	12/48	46	5330	115.87	False	False	True	False
DHRS13,FLOT2	chr17:27210249-27211242:-	chr17:27210249-27212874:-:start	True	2625	True	2.91667	Use of an alternative upstream 5'ss	1/47	59332	889725	14.9957	False	False	False	True
EIF4A2	chr3:186502890-186503671:+	chr3:186502302-186503671:+:end	True	1369	True	2.83333	5' double exon skip	2/14	40473	3204862	79.1852	False	False	True	False
ZNF107	chr7:64139714-64144464:+	chr7:64139714-64150765:+:start	True	11051	True	2.6	3'ass	4/64	4714	11755	2.49364	False	True	False	False
,EVC	chr4:5815889-5819937:+	chr4:5815889-5825343:+:start	True	9454	True	2.22222	3'ass	1/45	16020	93739	5.85137	True	False	False	False
ANKHD1-EIF4EBP3,ANKHD1	chr5:139909381-139914946:+	chr5:139909381-139916922:+:start	True	7541	True	1.55556	3'ass	1/20	51175	545725	10.6639	False	False	False	True
ZBED1,DHRSX	chrX:2310515-2326785:-	chrX:2209644-2326785:-:end	True	117141	True	0.984848	3'single skip (skip reads > canonical)	1/19	2090	678	0.324402	True	False	False	False
DKFZp686O1327,,U80770,TEX41,BC040861	chr2:145780840-145929564:+	chr2:145780840-145875122:+:start	True	94282	True	0.818182	not a skip, 3'css	3/48	396	5330	13.4596	False	False	True	False
GLRX3	chr10:131977684-131978376:+	chr10:131973353-131978376:+:end	True	5023	False	13	5' single exonskip	1/18	18622	151521	8.13667	False	False	True	False
DLST	chr14:75349327-75352288:+	chr14:75348719-75352288:+:end	True	3569	False	13	5' single exon skip	1/24	23219	102688	4.42258	True	True	True	False
CLPTM1L	chr5:1324928-1325865:-	chr5:1323984-1325865:-:end	True	1881	False	12	3' single exon skip	1/38	5997	1653119	275.658	True	False	False	False
FAM149B1	chr10:74994698-74994950:+	chr10:74994698-74999069:+:start	True	4371	False	11	3' single exon skip	1/3	12802	113764	8.88642	False	False	False	True
GJA9,RHBD12,MYCBP,RRAGC,GJA9-MYCBP	chr1:39333282-39338689:-	chr1:39332671-39338689:-:end	True	6018	False	8.33333	3' ass	1/24	21052	350771	16.6621	True	False	False	False
CXXC1	chr18:47811721-47812118:-	chr18:47811617-47812118:-:end	True	501	False	7.22222	3' single exon skip	1/11	16028	387214	24.1586	False	True	False	False
FBXL8,HSF4	chr16:67201125-67201377:+	chr16:67201125-67201363:+:start	True	238	False	7	not a skip, 3'css (14 bases upstream)	3/29	8165	131136	16.0607	False	False	True	False
DCAF16,FAM184B	chr4:17806394-17806729:-	chr4:17806394-17812069:-:start	True	5675	False	4.5	5' double skip (single skip 766 reads)	1/10	44039	158661	3.60274	False	False	False	True
TMEM179B,MIR6748	chr11:62556898-62557072:+	chr11:62556898-62557357:+:start	True	459	False	4.42857	3' single exon skip	1/14	47807	1241967	25.9788	False	False	False	True
ARHGEF6	chrX:135760115-135761693:-	chrX:135758876-135761693:-:end	True	2817	False	3.66667	3'single exon skip	1/14	10629	32070	3.01722	True	False	False	False
KHDRBS1	chr1:32496023-32497124:+	chr1:32496023-32498788:+:start	True	2765	False	3.4	3'single exon skip	1/25	55984	1741625	31.1093	False	False	True	False
											821.326	39.1107
											821.33/21=39.11

## Sheet: 5. SF3B1 pseudoex Darman et al 
Darman et al 2015 Table S2. Data filtered for exon inclusion, suitable pairs and novel junctions							Snaptron analysis				Darman et al 2015. Detection of exon inclusion in other cancers
Gene Symbols	Canonical junction	Aberrant Junctions	Exon inclusion	Junction novelty	Aberrant/canonical junction reads	exon size	Read rank	Canoncial reads	included intron ss reads	Canonical/included reads	Significant in BRCA	Significant in CLL	Significant in UVM	Significant in SKCM
BAG6,BAT3	chr6:31611971-31612301:-	chr6:31612191-31612301:-:end	True	True	1.45887	108	1/37	775959	699601	1.10915	True	True	False	False
BAT3,BAG6	chr6:31611971-31612301:-	chr6:31611971-31612083:-:start	True	True	1.38071		1/12	775959	576569	1.34582	True	True	False	False
BRD9	chr5:865696-870587:-	chr5:869519-870587:-:end	True	True	14	160	2/25	377458	17519	21.5456	True	True	True	True
BRD9	chr5:865696-870587:-	chr5:865696-869359:-:start	True	True	13		1/27	377458	25441	14.8366	False	True	True	False
CBR4	chr4:169911479-169923221:-	chr4:169919436-169923221:-:end	True	True	1.88889	84	1/69	166075	89606	1.85339	False	False	False	True
CBR4	chr4:169911479-169923221:-	chr4:169911479-169919352:-:start	True	True	1.46667		1/28	166075	100873	1.64638	False	False	False	True
CSNK1E	chr22:38690540-38694790:-	chr22:38691453-38694790:-:end	True	True	3.46154	62	2/59	783539	62052	12.6271	False	False	True	False
CSNK1E	chr22:38690540-38694790:-	chr22:38690540-38691392:-:start	True	True	3.44444		1/21	783539	89786	8.72674	False	False	True	False
ICA1	chr7:8261028-8268230:-	chr7:8261028-8267267:-:start	True	True	7.33333	214	1/20	192960	5132	37.5994	True	False	False	False
ICA1	chr7:8261028-8268230:-	chr7:8267481-8268230:-:end	True	True	6		1/22	192960	5549	34.7738	True	False	False	False
MTA1	chr14:105933079-105935803:+	chr14:105934686-105935803:+:end	True	True	3.33333	12 bases?	1/24	123953	974	127.262	False	False	True	False
MTA1	chr14:105933079-105935803:+	chr14:105933079-105934674:+:start	True	True	3		3/48	123953	1413	87.7233	False	False	True	False
RPS9	chr19:54710330-54711265:+	chr19:54710592-54711265:+:end	True	True	2.07438	172	1/49	3664363	610911	5.99819	False	False	True	False
RPS9	chr19:54710330-54711265:+	chr19:54710330-54710420:+:start	True	True	2.01519		1/70	3664363	559862	6.54512	False	False	True	False
SNRPN,SNURF	chr15:25207356-25213078:+	chr15:25212299-25213078:+:end	True	True	15.875	124	1/65	3150722	92371	34.1094	True	False	True	True
SNRPN,SNURF	chr15:25207356-25213078:+	chr15:25207356-25212175:+:start	True	True	14.8333		1/99	3150722	109615	28.7435	False	False	True	True
STAT6	chr12:57493873-57496072:-	chr12:57494682-57496072:-:end	True	True	13	54	1/17	738671	20003	36.928	True	False	False	False
STAT6	chr12:57493873-57496072:-	chr12:57493873-57494628:-:start	True	True	4.33333		1/19	738671	23261	31.7558	True	False	False	False
TM2D1	chr1:62149218-62160368:-	chr1:62149218-62152463:-:start	True	True	1.84211	141	1/23	391724	90738	4.31709	False	True	False	False
TM2D1	chr1:62149218-62160368:-	chr1:62152593-62160368:-:end	True	True	1.72727		1/45	391724	19493	20.0956	False	True	False	False
TMEM214	chr2:27260570-27261013:+	chr2:27260570-27260682:+:start	True	True	20.3333	122	2/42	667232	20156	33.1034	True	False	True	True
TMEM214	chr2:27260570-27261013:+	chr2:27260760-27261013:+:end	True	True	9.8		1/5	667232	33947	19.6551	True	False	True	True
										572.3	26.0137
									average ratio	572.3/22 = 26.

## Sheet: 6.SF3B1 3' css proximl DeBoever
DeBoever et al 2015 Table S3					Snaptron data
chrom	strand	gene	5'SS	3'css	3'ss		Canonical reads (D to F)	Aberrant reads (D to E)	css rank (reads)	css nearness rank	nearest intronic ss	Canonical/aberrant reads	notes
chr1	+	SLC35A3	100477090	100480840	100480857	-17	266790	430	3/26	2/26	yes	620.442
chr1	-	DPH5	101460665	101458311	101458297	-14	397750	1654	3/21	2/21	yes	240.478
chr1	+	PRPF38B	109235490	109236193	109236211	-18	66880	832	3/17	3/17	second	80.3846	3'ss 109236208 has 833 reads
chr1	-	MTOR	11272852	11272544	11272532	-12	305841	3791	1/7	2/7	yes	80.6755
chr1	-	ACAP3	1233749	1233509	1233494	-15	361311	661	1/20	2/20	yes	546.613
chr1	+	SEC22B	145109685	145112354	145112372	-18	1262517	6062	1/32	4/32	yes	208.267
chr1	-	POLR3C	145601747	145601639	145601623	-16	496532	6820	1/15	3/15	yes	72.8053
chr1	+	TUFT1	151552209	151553405	151553417	-12	177125	153	2/14	2/14	yes	1157.68
chr1	+	SNAPIN	153631363	153631594	153631613	-19	546793	4009	2/20	3/20	yes	136.391
chr1	+	SLC27A3	153751362	153751571	100480857	-14	266790	430	3/26	2/26	yes	620.442
												3764.18
												376.418

## Sheet: 7. SF3B1 3'css distal Deboever
DeBoever et al 2015 Table S4 (distal css)
chrom	strand	gene	5'SS	3'css	3'ss	Position of css	Canonical reads (D to F)	Aberrant reads	Css rank /reads	Css nearness rank	nearest intronic site
chr1	+	TRMT13	100606071	100606400	100606407	-7	85821	2714	3/27	1/27	yes	31.6216
chr1	+	PRPF38B	109235490	109235804	109236211	-407	66880	2517	1/18	8/18	7th	26.5713
chr1	+	PRPF38B	109238960	109240568	109241225	-657	311749	26583	1/28	12/28	4th	11.7274
chr1	+	GSTM2	110212194	110212385	110213908	-1523	231587	65	7/27	16/27	12th	3562.88
chr1	+	CAPZA1	113196284	113197099	113197086	13	1072875	645	1/26	1/26	not intronic	1663.37
chr1	-	CD58	117061852	117047762	117057445	9683	326224	2162	1/36	27/36	not intronic	150.89
chr1	+	PIAS3	145581565	145583935	145583914	21	219257	2552	1/11	1/11	not intronic	85.9158
chr1	-	FAM63A	150978787	150974780	150974800	20	16084	1752	1/50	4/50	not intronic	9.18037	3'ss 150974780 is the weaker of three alternative 3'ss
chr1	-	PI4KB	151274319	151271391	151271550	150	566837	1545	1/25	9/25	not intronic	366.885
chr1	+	UBAP2L	154234174	154235683	154235578	105	644077	39	5/29	7/29	not intronic	16514.8
chr1	-	CLK2	155238083	155237989	155237918	-71	179157	2334	2/26	7/26	6th	77
chr1	-	CLK2	155238083	155237999	155237918	-81	179157	579	3/26	8/26	7th	309
												22809.8
												1900.82

## Sheet: 8. SF3B1 Fig 4b DeBoever
DeBoever et al Fig 4b					Snaptron data
chrom	strand	Gene	5'ss	3'css	3'ss		Canonical reads	Aberrant reads	Css rank	Css nearness rank	nearest intronic site
chr20	-	TTI1	36634598	36631196	36631179	-17	218475	5063	1/28	4/28	yes			43.1513
chr19	+	FXYD5	35646515	35647729	35648323	-594	2478517	540	3/42	19/28	12th	3'ss 35648328 has 15123 reads		4589.85
chr6	-	MAP3K7	91271340	91269954	91269934	-24	282510	25177	1/25	1/25	yes			11.221
chr5	-	RP11-1280I22.1(mzb1)	138725368	138725126	138725110	-16	80300	18342	1/55	1/55	yes	3'ss 138725126 is the weaker of two alternative splice sites		4.37793
chr7	+	ORAI2	102074109	102076648	102076671	-23	162615	3967	3/41	4/41	yes	3'ss 102076630 has 13254 reads		40.9919
chr12	+	PFDN5	53690336	53691607	53691633	-26	102951	406	2/16	4/16	yes			253.574
chr11	-	YIF1A	66053171	66053069	66053008	-61	920473	675	2/15	3/15	2nd	ss 66053044 is nearer and has 24516 reads		1363.66
chr19	-	ZNF91	23556543	23545542	23545528	-14	114887	2308	2/58	1/58	yes			49.7777
chr19	+	ZNF548	57908543	57909780	57909797	-17	112143	1584	2/35	1/35	yes			70.7973
														6427.4
														714.156
Genes featured in Fig 4b of DeBoever et al 2015. Couldn't find the snaptron data for one example (RP11-532F12.5, Spint1-AS1)

## Sheet: 9. U1 Suzuki et al
Suzuki et al 2019. Supplementary Table 17: Cryptic 5 prime alternative splicing events in Shhd subtype (n = 30)												Snaptron data
												5'css matchcss reads		rank	Nearness	intron reads	Ratio intron/css
clusterID	gene	chr	start	end	verdict	deltapsi	logef	Tumor psi	Control psi	FDR
clu_19756	SLC25A29	chr14	100759714	100764374	cryptic_fiveprime	-0.001	-0.617499	0.00179635	0.00275596	1.47e-180		yes	1613	3 /39	5/39	122632	76.0273
clu_19756	SLC25A29	chr14	100762330	100764374	cryptic_fiveprime	0.008	1.19639	0.0102099	0.00255354	1.47e-180		yes	1447	2 /12	3/12	33364	23.0574
clu_49569	AUH	chr9	93979609	93981411	cryptic_fiveprime	0.021	1.64173	0.0242901	0.00360117	3.66e-168		yes	283	1 /12	3/12	179676	634.898
clu_24080	HIRA	chr22	19385610	19392986	cryptic_fiveprime	0.131	0.769434	0.229951	0.0987976	1.02e-148		yes	25914	1 /31	5/31	212571	8.20294
clu_38582	ZBTB20	chr3	114099251	114106346	cryptic_fiveprime	0.014	2.59156	0.0141291	0.000488108	5e-142		yes	45	4 /16	3/16	31833	707.4
clu_38582	ZBTB20	chr3	114099787	114106346	cryptic_fiveprime	0.055	2.60366	0.0571498	0.00195057	5e-142		yes	276	3 /10	3/16	17295	62.663
clu_8652	BEND7	chr10	13568221	13570483	cryptic_fiveprime	-0.002	-0.684488	0.00646973	0.00891346	4.89e-139							0	Couldn't find the canoncial 3'ss in snaptron
clu_23569	ZNF397	chr18	32823349	32825226	cryptic_fiveprime	-0.009	-0.447977	0.00499586	0.0139052	1.79e-131		yes	3770	2 /13	2/13	93354	24.7623
clu_23569	ZNF397	chr18	32836880	32837892	cryptic_fiveprime	0.025	3.26419	0.0264177	0.00179592	1.79e-131		yes	82	3 /18	4/18	35452	432.341
clu_24231	UBE2L3	chr22	21968954	21975804	cryptic_fiveprime	0.235	1.22282	0.248035	0.0129025	4.93e-123		yes	39181	1 /36	11/36	457808	11.6844
clu_30731	ZNF76	chr6	35262684	35262921	cryptic_fiveprime	0.031	0.724667	0.0337431	0.00274915	1.81e-116		yes	1626	2 /17	9/17	315336	193.934
clu_16454	SNHG14	chr15	25357483	25360446	cryptic_fiveprime	0.365	1.61542	0.371099	0.00628818	5.47e-114							0	Couldn't find in snaptron
clu_21408	PBX4	chr19	19681642	19696009	cryptic_fiveprime	0.047	0.876942	0.0565021	0.00930966	1.01e-113		yes	320	2 /43	17/43	22311	69.7219
clu_21408	PBX4	chr19	19681642	19696746	cryptic_fiveprime	0.065	2.27767	0.067943	0.00275857	1.01e-113		yes	158	4 /43	15/43	22311	141.209
clu_33339	SSBP2	chr5	80742741	80743823	cryptic_fiveprime	0.035	2.60813	0.0356486	0.000521654	5.46e-109		yes	308	2 /11	4/11	363733	1180.95
clu_11936	MLLT6	chr17	36866431	36868100	cryptic_fiveprime	0.141	1.28812	0.154513	0.0140037	3.1e-106		yes	4995	1 /12	5/12	348682	69.8062
clu_34277	CYFIP2	chr5	156787630	156788476	cryptic_fiveprime	0.232	0.988361	0.242393	0.0100191	3.4e-99		yes	17947	1 /10	5/10	889585	49.5673
clu_19580	TTC7B	chr14	91113367	91116996	cryptic_fiveprime	0.086	4.99153	0.0864712	6.52001e-06	8.61e-92		yes	54	6 /24	4/24	202856	3756.59
clu_911	CITED1	chrX	71549926	71550541	cryptic_fiveprime	0.071	1.59412	0.102344	0.0311198	3.71e-90							0	Couldn't find the canoncial 3'ss in snaptron
clu_48480	GNG4	chr1	235715537	235744894	cryptic_fiveprime	0.025	1.2532	0.026804	0.00197136	1.08e-85		yes	406	2 /24	5/24	133340	328.424
clu_42220	RBMS1	chr2	161135169	161136384	cryptic_fiveprime	0.247	1.98947	0.250593	0.00337102	7.57e-85		yes	1825	2 /14	6/14	147233	80.6756
clu_42220	RBMS1	chr2	161135169	161137928	cryptic_fiveprime	0	-2.17182	0.00331088	0.00285736	7.57e-85		yes	1966	1 /14	2/14	147223	74.8845
clu_1136	TMSB15B	chrX	103221386	103227464	cryptic_fiveprime	0.005	0.516499	0.0089406	0.00401725	4.41e-84		no					0
																	7926.8
clu_49689	PTCH1	chr9	98248156	98262862	cryptic_fiveprime	0.115	1.94743	0.133334	0.0181037	1.38e-34		yes	2115	1 /38	na (pseudoexon)	48843	23.0936	3'pss not specified in paper but is likely to be the background ss 98262951, which has 2887 reads and a read rank of 1(27). If this site was used it would generate a pseudoexon of 89b.
clu_41844	GLI2	chr2	121713205	121726290	cryptic_fiveprime	0.01	2.17399	0.0107117	0.000979446	3.2e-30		yes	95	3 /25	na (pseudoexon)	24884	261.937
clu_2824	CCND2	chr12	4396381	4398008	cryptic_fiveprime	0.005	0.944943	0.00793333	0.00291933	0.00288		yes	27	6 /22	19/22	712138	26375.5
clu_49235	PAX5	chr9	37020798	37026560	cryptic_fiveprime	0.312	1.03405	0.385878	0.0735926	5.43e-08		yes	2648	3 /36	1/36	25265	9.54116
																	26670.1
																	34596.9
																	1504.21

## Sheet: 10. EZH2 BRD9
EZH2	5'ss	3'pss	5'pss	3'ss	reads 5ss to 3ss	Reads 5'ss to 3'pss	Reads 5'pss to 3'ss	3'pss rank	5'pss rank
chr7	148516687	148516152	148516069	148515210	400154	47752	47139	1(9)	1(2)	SRAv1(hg19)
chr7	148819595	148819060	148818977	148818118	104841	28451	24998	1(7)	1(2)	Gtex (hg38)
BRD9
chr5	870587	869520	869359	865697	377458	17519	25441	2(18)	1(16)	SRAv1(hg19)
chr5	870472	869405	869244	865582	412817	15748	27680	2(15)	1(17)	gtex (hg38)
