# Supplementary material for: Background splicing as a predictor of aberrant splicing in genetic disease
Source: RNA Biol. 2022 Feb 19;19(1):256–65. doi: 10.1080/15476286.2021.2024031 (PMC8865296; doi:10.1080/15476286.2021.2024031)
Supplement: Supplemental Material [file KRNB_A_2024031_SM7960.zip › Supplementary information/Table_S6_GTEx.xlsx]

## Sheet: Sheet 1 summary
					BRCA1	Activated css	css match			Ratio of intron/css reads				BRCA2	Activated css	css match			Ratio of intron/css reads
	SRAv1	SRAv2	Gtex		Mutated splice site	position	srav1	srav2	gtex	srva1	srva2	gtex		Mutated splice site	position	srav1	srav2	gtex	srav1	srav2	gtex
BRCA1	15/17	17/17	11/17		5'ss									5’ ss
BRCA2	14/18	16/18	9/18		41258472 (exon 5)	Css(-22)	Yes	Yes	Yes	12	12.3806	8.42632		32889805 (exon 1)	Css (-99)	Yes	Yes	No	7832	4575.38	na
Total	29/35	33/35	18/35		41256884 (exon 6)	Css (-9)	Yes	Yes	Yes	341.752	344.454	250.575		32932067 (exon 16)	Css (-100)	Yes	Yes	No	19786.5	36419.3	na
					41256138 (exon 7)	Css (-62)	No	Yes	No	na	90337	na		32937671 (exon 18)	Css (-991)	Yes	Yes	Yes	57983	78798.5	11721
					41226347 (exon 15)	Css (-11)	Yes	Yes	Yes	374.164	326.775	234.599		32950929 (exon 21)	Css(46)	Yes	Yes	Yes	522.553	422.066	579
					41222944 (exon 16)	Css (65)	Yes	Yes	Yes	610.284	476.063	378.262		3’ ss
					ditto	Css (69)	Yes	Yes	Yes	1901.27	1966.45	1025.51		32905055 (exon 9)	Css (73)	Yes	Yes	Yes	1354.79	780.671	460.167
					41219624 (exon 17)	Css (153)	Yes	Yes	Yes	5000.81	3841	2941		32928997 (exon 14)	Css (246)	Yes	Yes	No	50199	69479.5	na
					41209068 (exon 20)	Css (87)	Yes	Yes	No	8070.89	5085.64	na		32930564 (exon 15)	Css (13)	Yes	Yes	No	8258.57	5407.81	na
					41201137 (exon 22)	Css (156)	Yes	Yes	Yes	24047.5	19311.4	15315		32931878 (exon 16)	Css (44)	Yes	Yes	Yes	942.522	353.009	2325.4
					41199659 (exon 23)	Css (5)	Yes	Yes	Yes	557.235	551.723	771.338		32936659 (exon 17)	Css (20)	No	Yes	No	na	109258	na
					3’ss									ditto	Css(69)	Yes	Yes	Yes	1720.57	1174.82	3033.67
					41267797 (exon 3)	Css (7)	Yes	Yes	Yes	22476.2	35678.4	9379		32944538 (exon 19)	Css (14)	Yes	Yes	No	5271.18	5253.23	na
					41256974 (exon 6)	Css (-59)	Yes	Yes	No	5911.6	9575.42	na		32945092 (exon 20)	Css(12)	No	No	No	na	na	na
					41256279 (exon 7)	Css (-10)	No	Yes	No	na	100121	na		32950806 (exon 21)	Css (-43)	No	No	No	na	na	na
					41251898 (exon 8)	Css (-69)	Yes	Yes	No	24468.5	37995	na		32953453 (exon 22)	Css (484)	Yes	Yes	Yes	504.658	244.637	1055.82
					41209153 (exon 20)	Css (13)	Yes	Yes	No	182438	240142	na		32953886 (exon 23)	Css (51)	Yes	Yes	Yes	47.2289	46.2908	49.5531
					41203135 (exon 21)	Css (8)	Yes	Yes	Yes	744.403	811.538	714.628		32954143 (exon 24)	Css (7)	Yes	Yes	Yes	6723.36	4018.65	3961.4
					41197820 (exon 24)	Css (11)	Yes	Yes	Yes	27527.4	29642.5	13691.2		32968825 (exon 25)	Css(27)	Yes	Yes	Yes	24780	33245.8	15137
Summaries of some of the data in sheets 1 and 2. Table 1 shows the number of times that background splice sites from the indicated RNA splice seq databases match experimentally reported css of BRCA1 and BRCA2.
Sheets 2 and 3 give the results in more detail.

## Sheet: Sheet 2 BRCA1
			srav1	srav1	srav1	srav1	srav1	srav1	srav2	srav2	srav2	srav2	srav2	srav2	gtex	gtex	gtex	gtex	gtex	gtex	7
	Mutated splice site	Experimental	css identified by	snaptron	snaptron	snaptron	snaptron	intron/css	css identified	css rank	css reads	skip reads	intron reads	intron/css	css identified	css rank	css reads	skip reads	intron reads	intron/css	References
	5’ ss	summary	snaptron	css rank	css reads	skip reads	intron reads	ratio						ratio						ratio
1	41276033 (exon 2)	skip			11	898	112381					2307	321106				2	90	18758		Baert et al 2018 PMID: 29280214; Colombo et al 2013 PMID: 23451180
2	41267742 (exon 3)	skip			24	2622	108919					7920	328427				7	248	17818		Baert et al 2018 PMID: 29280214
3	41258472 (exon 5)	Css(-22) & skip	Yes	1 (4)	7375	3629	88674	12.0236	Yes	1(4)	20109	10025	248961	12.3806	Yes	1(3)	1839	586	15496	8.42632	Yang et al 2003 PMID: 12915465;Mene´ndez et al 2012 PMID: 21735045;Thery et al 2011 PMID: 21673748; Raponi et al 2011 PMID: 21309043, Sanz et al 2011 PMID: 20215541; Claes et al 2002
4	41256884 (exon 6)	Css (-9)	Yes	1 (5)	327	5	111753	341.752	Yes	1(7)	872	16	300364	344.454	Yes	1(5)	73	1	18292	250.575	Thomassen et al 2012 PMID: 21769658
5	41256138 (exon 7)	Css (-62) & skip	No	0 (1)	0	7	34012	na	Yes	1(2)	1	12	90337	90337	No	0(0)	0	0	17352	na	Thomassen et al 2012 PMID: 21769658; Chen et al 2006 PMID: 16619214; Colombo et al 2013 PMID: 23451180 PMID: 23451180
6	41251791 (exon 8)	skip			0	83	109406				0	124	288408				0	6	17347		Pyne et al 1999 PMID: 10479726 Colombo et al (2013)
7	41249260 (exon 9)	skip			31	2193	94639				68	5394	248960				9	493	14828		Whiley et al 2011 PMID: 21394826 PMID: 21394826
8	41243451 (exon 11)	skip (and alt ss enhancement)			2	346	149785				2	943	368802				0	363	52069		Wappenschmidt et al 2012 PMID: 23239986
10	41242960 (exon 12)	skip			115	1	151941				263	1	385354				87	0	49145		Thomassen et al 2012 PMID: 21769658
11	41234420 (exon 13)	skip			0	164	106578				0	449	278310				0	76	36487		Mene´ndez et al 2012 PMID: 21735045, Thomassen et al 2012 PMID: 21769658
12	41228504 (exon 14)	single and			1	971	137477				1	2388	364097				0	513	43639		Mene´ndez et al 2012 PMID: 21735045; Santos et al 2014 PMID: 22684231
13	ditto	double skip (weak)				58	137477				1	156	364097				0	61	43639		Santos et al 2014 PMID: 22684231
14	41226347 (exon 15)	Css (-11), single and	Yes	1 (1)	494	476	184837	374.164	Yes	1(1)	1388	1301	453564	326.775	Yes	1(1)	277	332	64984	234.599	Whiley et al 2011 PMID: 21394826 PMID: 21394826; Baert et al 2018 PMID: 29280214
15	ditto	double skip				356	184837					933	453564					186	64984		Baert et al 2018 PMID: 29280214
16	41222944 (exon 16)	Css (65)	Yes	1 (5)	243	5	148299	610.284	Yes	1(8)	822	16	391324	476.063	Yes	1(3)	122	4	46148	378.262	Wappenschmidt et al 2012 PMID: 23239986;Colombo et al 2013 PMID: 23451180, Baert et al 2018 PMID: 29280214;
17	ditto	Css (69)	Yes	2 (5)	78		148299	1901.27	Yes	2(8)	199	16	391324	1966.45	Yes	2(3)	45	4	46148	1025.51	Scholl et al 1999 PMID: 10406662
18	41219624 (exon 17)	Css (153, weak) & skip	Yes	1 (3)	36	1030	180029	5000.81	Yes	1(5)	128	2833	491648	3841	Yes	1(2)	18	558	52938	2941	Brose et al 2004 PMID: 15345110 report the skip and weak css activation; Mene´ndez et al (2012) PMID: 21735045 report just the skip ; Ahlborn et al 2015 PMID: 25724305 PMID: 25724305; Thomassen et al 2012 PMID: 21769658 reported only the 5’css.
19	41215890 (exon 18)	skip			179	140	180038				448	850	461719				73	14	57156		Wappenschmidt et al 2012 PMID: 23239986; Baert et al 2018 PMID: 29280214
20	41215349 (exon 19)	skip			23	1	182438				28	9	480285				1	0	63010		Wappenschmidt et al 2012 PMID: 23239986
21	41209068 (exon 20)	Css (87) & skip	Yes	1 (1)	19	52	153347	8070.89	Yes	1(1)	75	168	381423	5085.64	No		0	10	61458		Elstrodt et al (2006) PMID: 16397213; Sanz et al.,(2010) PMID: 20215541; Tesoriero et al 2005 PMID: 16211554 PMID: 16211554; Colombo et al 2013 PMID: 23451180 – skip only.
22	41203079 (exon 21)	skip			4	1298	173560				8	3107	416015				4	528	64777		Ahlborn et al 2015 PMID: 25724305 Colombo et al 2013 PMID: 23451180
23	41201137 (exon 22)	Css (156,weak) & skip	Yes	1(1)	6	2732	144285	24047.5	Yes	1(2)	17	6399	328293	19311.4	Yes	1(1)	4	818	61260	15315	Wappenschmidt et al 2012 PMID: 23239986,; Rouleau et al 2010 PMID: 20875879; Jarhelle et al 2017 PMID: 27495310 – detected only the skip. Eposito et al 2016 PMID: 28009814 detected only the css
24	41199659 (exon 23)	Css (5, weak) & skip	Yes	1 (2)	247	300	137637	557.235	Yes	1(2)	591	591	326068	551.723	Yes	1(3)	71	104	54765	771.338	Yang et al 2003 PMID: 12915465; Whiley et al 2011 PMID: 21394826; Rouleau et al 2010 PMID: 20875879; Ladopoulou et al (2002) PMID: 12034536. Only Yang et al 2003 detected the css weakly.
	3’ss
25	41267797 (exon 3)	Css (7)	Yes	1 (3)	5	2622	112381	22476.2	Yes	1(4)	9	7920	321106	35678.4	Yes	1(1)	2	248	18758	9379	Wappenschmidt et al 2012 PMID: 23239986
26	41258551 (exon 5)	skip			18	3629	108919				86	10025	328427				3	586	17818		Wappenschmidt et al 2012 PMID: 23239986; Tesoriero et al 2005 PMID: 16211554; Claes et al 2002 PMID 12037674
27	41256974 (exon 6)	Css (-59)	Yes	1 (4)	15	5	88674	5911.6	Yes	2(5)	26	16	248961	9575.42	No	0(3)	0	1	15496	na	Colombo et al 2013 PMID: 23451180; Jarhelle et al (2017) PMID: 27495310; Friedman et al (1994) PMID: 7894493.
28	41256279 (exon 7)	Css (-10)	No	0 (1)	0	3	111753	na	Yes	2(3)	3	15	300364	100121	No	0(1)	0	0	18292	na	Gutiérrez-Enríquez et al (2017) PMID: 18712473.
29	41251898 (exon 8)	Css (-69)	Yes	1 (1)	4	83	97874	24468.5	Yes	1(2)	7	124	265965	37995	No	0(1)	0	6	17352	na	Li et al 1999 PMID: 10323242 (primers used would not have detected the skip)
30	41247940 (exon 10)	skip			339	840	94639				1081	2419	248960				52	143	14828		Tesoriero et al 2005 PMID: 16211554
31	41246878 (exon 11)	Skip & alt skip.			3	206, 364	123372				4	494, 943	330158				0	142, 363	22781		Keaton et al.,(2003) PMID: 14513821
32	41219713 (exon 17)	skip			12	1030	148299				20	2883	391324				4	558	46148		Colombo et al 2013 PMID: 23451180; Quiles et al (2016) PMID: 21990134.
33	41215969 (exon 18)	skip			11	140	180029				27	850	491648				3	14	52938		Wappenschmidt et al 2012 PMID: 23239986
34	41215391 (exon 19)	skip			5	1	180038				15	9	461719				2	0	57156		Wappenschmidt et al 2012 PMID: 23239986
35	41209153 (exon 20)	Css (13,weak) & skip	Yes	3 (3)	1	52	182438	182438	Yes	3(6)	2	168	480285	240142	No	0(1)	0	10	63010	na	Wappenschmidt et al 2012 PMID: 23239986
36	41203135 (exon 21)	Css (8,weak) & skip	Yes	1 (5)	206	1298	153347	744.403	Yes	1(9)	470	3107	381423	811.538	Yes	1(8)	86	528	61458	714.628	Wappenschmidt et al 2012 PMID: 23239986; Colombo et al 2013 PMID: 23451180; Thomassen et al 2012 PMID: 21769658 all report exon skipping, first two groups also report weak css activation.
37	41201212 (exon 22)	skip			1147	2732	173560				4121	6399	416015				987	818	64777		Wappenschmidt et al 2012 PMID: 23239986: Ahlborn et al 2015 PMID: 25724305
38	41199721 (exon 23)	skip			26	300	144285				60	591	328293				2	104	61260		Ahlborn et al 2015 PMID: 25724305
39	41197820 (exon 24)	Css (11)	Yes	2 (4)	5	0	137637	27527.4	Yes	1(7)	11	0	326068	29642.5	Yes	1(2)	4	0	54765	13691.2	Baert et al 2018 PMID: 29280214

## Sheet: Sheet 3 BRCA2
BRCA2		srav1	srav1	srav1	srav1	srav1	Ratio	srav2	srav2	srva2	srva2	srav2	Ratio	gtex	gtex	gtex	gtex	gtex	Ration	7
Mutated splice site	Experimental	css	css	css	skip	intron	intron/	css	css	css	skip	intron	intron/	css	css	css	skip	intron	intron/	References
5’ ss	summary	identified	rank	reads	reads	reads	css reads	identified	rank	reads	reads	reads	css reads	identified	rank	reads	reads	reads	css reads
32889805 (exon 1)	Css (-99)	Yes	7(10)	5	0	39160	7832	Yes	7(18)	26	0	118960	4575.38	No	0(0)	0	0	1998	na	Bakker et al., 2014 PMID: 24395671
32890665 (exon 2)	skip			133	37	37869				400	141	115982				8	4	2019		Bonatti et al (2006) PMID: 17011978; Parsons et al., 2015
32893463 (exon 3)	skip			2	1858	46482				3	5875	136528				0	143	3144		Bonnet et al., 2008 PMID: 18424508; Thomassen et al., (2012) PMID: 21769658
32899322 (exon 4)	skip			59	131	60580				148	297	181930				7	3	3777		Brandao et al 2012 PMID: 21638052
32900288 (exon 5)	skip			7	424	62825				11	1254	191454				1	39	4189		Colombo et al (2013) PMID: 23451180
32900420 (exon 6)	skip and			0	4	58109				0	22	173250				0	1	3621		Claes et al., (2002) PMID: 12037674; Whiley et al., 2011 PMID: 21394826
ditto	double skip			0	62	58109					154	173250					0	3621		Claes et al., (2002) PMID: 12037674; Whiley et al., 2011 PMID: 21394826
32900751 (exon 7)	skip and			1	56	46218				2	214	140164				0	9	3265		Biswas et al., 2018 PMID: 21719596; Pyne et al 1999 PMID: 10479726; Houdayer et al., 2012 PMID: 22505045; Colombo et al 2013 PMID: 23451180
ditto	quadruple skip			1	194	46218					548	140164					14	3265		Biswas et al., 2018 PMID: 21719596
32903630 (exon 8)	skip			12	19	39289				17	19	118662				0	0	2761		Quiles et al (2016) PMID: 21990134
32915334 (exon 11)	skip			1	195	28138				17	661	75945				1	42	5511		Baert et al., 2018 PMID: 29280214
32921034 (exon 13)	skip and			0	14	50199				9	164	138959				0	3	9769		Whiley et al., 2011 PMID: 21394826
ditto	double skip			0	64	50199					176	138959					13	9769		Whiley et al., 2011 PMID: 21394826; Houdayer et al., 2012 PMID: 22505045
32929426 (exon 14)	Css (5)	No	0(1)	0	9	57810		Yes	1(3)	4	21	167642		No		0	2	10215		Fraile-Bethencourt et al., (2019) PMID: 29881398
32930747 (exon 15)	skip			86	55	43356				432	95	115081				32	1	11627		Vreeswijk et al 2009 PMID: 18693280, Gutiérrez-Enríquez et al., (2017) PMID: 18712473, Thomassen et al., (2012) PMID: 21769658
32932067 (exon 16)	skip and css (-100, weak)	Yes	1(2)	2	5	39573	19787	Yes	1(3)	3	24	109258	36419	No	0(0)	0	2	9101		Bonnet et al., 2008 PMID: 18424508; Fraile-Bethencourt et al., 2017 PMID: 28339459; Houdayer et al., 2012 PMID: 22505045
32936831 (exon 17)	skip			1	15	62813				6	84	169292				1	3	13936	na	Furrugia et al., (2008) PMID: 18451181; Houdayer et al., 2012 PMID: 22505045; Fraile-Bethencourt et al., 2017 PMID: 28339459
32937671 (exon 18)	skip and css (-991 weak)	Yes	3/(3)	1	431	57983	57983	Yes	3(4)	2	2182	157597	78798.5	Yes	3(3)	1	74	11721	11721	Fraile-Bethencourt et al., 2017 PMID: 28339459
32944695 (exon 19)	skip			1	742	69640				5	2002	194297				0	155	14229		Chen et al 2006 PMID: 16619214; Houdayer et al., 2012 PMID: 22505045, Acedo et al., 2012 PMID: 22632462
32945238 (exon 20)	skip			2	61	63584				3	176	160319				0	27	14699		Tesoriero et al 2005 PMID: 16211554
32950929 (exon 21)	Css(46)	Yes	1/(2)	141	2	73680	522.553	Yes	1(4)	455	13	192040	422.066	Yes	1(4)	31	0	17949	579	Bonatti et al (2006) PMID: 17011978; Hansen et al., 2008 PMID: 18597679, Thomassen et al., (2012) PMID: 21769658; Colombo et al., (2013) PMID: 23451180; Houdayer et al., 2012
32954051 (exon 23)	skip			1	34	57761				4	4741	149149				2	77	15857		Bonatti et al (2006) PMID: 17011978; Houdayer et al., 2012 PMID: 22505045; Acedo et al., 2012 PMID: 22632462
32954283 (exon 24)	skip			1	2	49560				1	0	132983				0	0	15137		Claes et al., (2002) PMID: 12037674; Acedo et al., 2012 PMID: 22632462
32969071 (exon 25)	skip			1	3	62463				1	3	166797				2	0	20299		Bonnet et al., 2008 PMID: 18424508 and Houdayer et al., 2012 PMID: 22505045
Mutated splice site
3’ ss
32890558 (exon 2)	skip and			3	37	39160				4	141	118960				2	4	1998		Davy et al 2017 PMID: 28905878
ditto	double skip (minor)			3	8	39160					29	118960					1	1998		Davy et al 2017 PMID: 28905878
32893213 (exon 3)	skip			9	1858	37869				20	5875	115982				5	143	2019		Vreeswijk et al 2008 PMID: 18693280; Sanz et al.,(2010) PMID: 20215541
32900237 (exon 5)	skip			4	424	60580				19	1254	181930				6	39	3777		Zhang et al 2009 PMID: 19070627, Whiley et al 2011 PMID: 21394826
32900378 (exon 6)	skip			2	5	62826				1	22	191454				0	0	4189		Colombo et al., (2013) PMID: 23451180
32900635 (exon 7)	skip			1	56	58109				10	214	173250				1	9	3621		Menendez et al., 2012 PMID: 21735045; Baert et al 2017 PMID: 29280214
32903579 (exon 8)	skip			41	19	46218				181	19	140164				3	0	3265		Tesoriero et al., 2005 PMID: 16211554
32905055 (exon 9)	Css (73) and skip (minor)	Yes	1(3)	29	4	39289	1354.79	Yes	1(7)	152	13	118662	780.671	Yes	1(2)	6	0	2761	460.167	Santos et al 2014 PMID: 22684231
32928997 (exon 14)	skip and css (246 weak)	Yes	1(2)	1	9	50199	50199	Yes	1(2)	2	21	138959	69480	No	0(0)	0	2	9769	na	Bonatti e al., 2006 PMID: 17011978;, Pensabene et al., (2009) PMID: 19179552, Colombo et al (2013) PMID: 23451180
32930564 (exon 15)	Css (13)	Yes	5(9)	7	55	57810	8258.57	Yes	5(10)	31	95	167642	5407.81	No	0(4)	0	1	10215	na	Houdayer et al 2012 PMID: 22505045
32931878 (exon 16)	Css (44)	Yes	2(5)	46	6	43356	942.522	Yes	2(6)	326	23	115081	353.009	Yes	1(3)	5	1	11627	2325.4	Whiley et al 2011 PMID: 21394826
32936659 (exon 17)	Css (20)	No	0(0)	0	15	39573	na	Yes	3(4)	1		109258	109258	No	0(1)	0		9101	na	Fraile-Bethencourt et al., (2017) PMID: 28339459,Krajc et al 2002 PMID: 12461697; 2002, Houdayer 2012 PMID: 22505045
ditto	Css(69)	Yes	1(2)	23		39573	1720.57	Yes	1(4)	93		109258	1174.82	Yes	1(1)	3		9101	3033.67	Fraile-Bethencourt et al., 2017 PMID: 28339459
ditto	skip					39573					84	109258					2	9101		Fraile-Bethencourt et al., 2017 PMID: 28339459
32937315 (exon 18)	skip			4	431	62813				2	2182	169292				0	74	13936		Tesoriero et al., 2005 PMID: 16211554; Farrugia et al., (2008) PMID: 18451181, Fraile-Bethencourt et al.,2017 PMID: 28339459
32944538 (exon 19)	Css (14)	Yes	2(3)	11	742	57983	5271.18	Yes	1(4)	30	2002	157597	5253.23	No	0(0)	0	155	11721	na	Menendez et al., 2010 PMID: 21735045
32945092 (exon 20)	Skip and css(12)	No	0(2)	0	61	69640		No	0(1)	0	176	194297	na	No	0(1)	0	27	14229	na	Acedo et al (2010) PMID: 22632462, Santos et al 2013 PMID: 22684231
32950806 (exon 21)	Css (-43) and insertion	No	0(0)	0	2	63584	na	No	0(2)	0	13	160319	na	No	0(1)	1	0	14699	na	Chen et a 2006 PMID: 16619214
32953453 (exon 22)	Skip and css (484, weak)	Yes	1(6)	146	719	73680	504.658	Yes	1(10)	785	4741	192040	244.637	Yes	1(4)	17	77	17949	1055.82	Colombo et al (2013) PMID: 23451180
32953886 (exon 23)	Css (51) and skip (weak)	Yes	1(7)	1223	34	57761	47.2289	Yes	1(7)	3222	69	149149	46.2908	Yes	1(3)	320	2	15857	49.5531	Colombo et al (2013) PMID: 23451180
32954143 (exon 24)	Css (7)	Yes	2(3)	11	0	73957	6723.36	Yes	2(2)	51	0	204951	4018.65	Yes	1(2)	5	0	19807	3961.4	Claes et al., (2003) PMID: 12037674; Acedo et al 2012 PMID: 22632462
32968825 (exon 25)	Css(27) and skip	Yes	1(1)	2	3	49560	24780	Yes	1(3)	4	3	132983	33245.8	Yes	1(1)	1	0	15137	15137	Whiley et al 2011 PMID: 21394826
