# Supplementary material for: Background splicing as a predictor of aberrant splicing in genetic disease
Source: RNA Biol. 2022 Feb 19;19(1):256–65. doi: 10.1080/15476286.2021.2024031 (PMC8865296; doi:10.1080/15476286.2021.2024031)
Supplement: Supplemental Material [file KRNB_A_2024031_SM7960.zip › Supplementary information/Table_S7_DMD.xlsm]

## Sheet: Sheet1
DMD exons	3’ss (hg19)	5’ss (hg19)		Exon type	Exon type	Effect of 5’ ss	Reads for multiple	Reads for single	Reads for multiple	Effect of 3’ss	3’ss (hg38)	5’ss (hg 38)	Reads for multiple	Reads for single	Reads for multiple	Notes
				(Wilton et al 2007)	bacground splicing	mutations	skips upstream	exon skips	skips downstream	mutations			skips upstream	exon skips	skips downstream
2	33038318	33038255	62	1	1			*106		Skip	33020201	33020138		*414
3	32867938	32867844	93	1	2	Skip		*22*	2nd (39)	Skip	32849821	32849727		*74*	2nd(193) 5th(63)
4	32862978	32862899	78	1	2		2nd(39)	*2		Skip	32844861	32844782	2nd(193)	*23
5	32841505	32841411	93	1	1	Skip & css		*8*		Skip	32823388	32823294		*38*	2nd(20) 3rd(23)
6	32834758	32834584	173	1	1			*19		Skip & 2nd skip	32816641	32816467		*132
7	32827729	32827609	119	1	1	Skip		67*			32809612	32809492		1242*
8	32717411	32717228	182	4	3			0	2nd (16)		32699294	32699111	6th(1)	0	2nd (151)	Exon 8 ASO causes 8,9 skip (Wilton et al 2007; Aartsma-Rus et al 2005)
9	32716116	32715986	129	1	1			1996			32697999	32697869		5681
10	32663270	32663080	189	4	2			0	3rd(8) 11th(82)		32645153	32644963		0	3rd(36) 11th(82)	Exon 10 ASO causes variable downstream exon skipping (Wilton et al 2007)
11	32662431	32662248	182	2	2	Skip	3th(2) 9th(10)	*0*		Skip	32644314	32644131	2nd(14) 4th(23) 9th(15)	*6*
12	32632571	32632419	151	1	1			*92		Skip	32614454	32614302		*947
13	32613994	32613873	120	1	1	Skip		*50*		Skip	32595877	32595756		*282*
14	32591964	32591861	102	1	2	css		*0*	2nd(21) 3rd(6)	Skip, 2nd skip, 3rdskip	32573847	32573744		*0*	2nd(134) 3rd(37)
15	32591755	32591646	108	1	2		2nd(21)	1			32573638	32573529	2nd(134)	43
16	32583999	32583818	180	1	3		3rd(6)	0	11th(10)		32565882	32565701	3rd(37)	5	11th(10)
17	32563452	32563275	176	4	1	Skip		8*			32545335	32545158		56*
18	32536249	32536124	124	1	1			13			32518132	32518007		67
19	32519960	32519871	88	1	1			8			32501843	32501754		93
20	32509636	32509393	242	4	3	css	11th(82)	0*	2nd(3)		32491519	32491276	11th(82)	0*	2nd(32) 10th(5)
21	32503217	32503035	181	2	2	skip	2nd(3)	0*	9th(1)		32485100	32484918	2nd(32)	0*	9th(1)
22	32490427	32490280	146	1	1			*5*		skip &css	32472310	32472163		*56*
23	32486828	32486614	213	1	2		16th(1)	0	7th(3)		32468711	32468497	16th(1)	0	7th(3)
24	32482817	32482702	114	1	2			0	2nd(2)		32464700	32464585		0	2nd(16)	Exon 24 ASO causes 24,25 skip (Mitrpant et al 2009 PMID: 19293776)
25	32481712	32481555	156	1	1	Skip		100*			32463595	32463438		428*
26	32472950	32472778	171	3	2	css	11th(10)	1*	7th(1)		32454833	32454661	11th(10)	4*	2nd(4) 5th(6) 7th(1)
27	32466756	32466572	183	1	2	Skip	14th(3)	2*	3rd(3)		32448639	32448455	14th(3)	24*	3rd(17)
28	32459432	32459296	135	1	1			57	2nd(83)		32441315	32441179		157	2nd(747)
29	32456508	32456357	150	1	2	2ndskip	2nd(83)	7*			32438391	32438240	2nd(747)	98*
30	32430031	32429868	162	1	2			12	8th(21)		32411914	32411751		57	8th(30)
31	32408299	32408187	111	1	1			84			32390182	32390070		269
32	32407792	32407617	174	1	2	css	7th(1)	0*			32389675	32389500	7th(1)	0*
33	32404583	32404426	156	1	1			*13		Skip, 2ndskip	32386466	32386309		*163
34	32398798	32398626	171	4	2		21st(5)	0	7th (1)		32380681	32380509	21st(5)	9	7th(1)
35	32383317	32383136	180	1	1			28			32365200	32365019		161
36	32382828	32382698	129	2	1	Skip		6*			32364711	32364581		7*
37	32381076	32380904	171	1	1			507			32362959	32362787		2754
38	32366646	32366522	123	1	1			2692			32348529	32348405		11704
39	32364198	32364059	138	1	1			*1606		css	32346081	32345942		*4633
40	32361404	32361250	153	2	2			8	2nd(9)		32343287	32343133		28	2nd(41)	Exon 40 ASO causes 40,41 skip (Aartsma-Rus et al 2005)
41	32360400	32360216	183	1	1	Skip		*739*		Skip	32342283	32342099		*2638*
42	32328394	32328198	195	1	1	Skip		65*			32310277	32310081		243*
43	32305819	32305645	173	2	2	Skip	2nd(8)	*0*	2nd(3)	Skip	32287702	32287528	2nd(75)	*17*	2nd(7)
44	32235181	32235032	148	2	1			*38		Skip	32217064	32216915		*239
45	31986632	31986455	176	3	2	css		*3*	3rd(10)	Skip	31968515	31968338		*16*	3rd(91) 4th(176)
46	31950345	31950196	148	2	2	css		9*	2nd(9)		31932228	31932079		32*	2nd(24)
47	31947863	31947712	150	1	2		2nd(9) 3rd(10)	0			31929746	31929595	2nd(24) 3rd(91)	0
48	31893491	31893304	186	2	2		4th(3)	*5		css	31875374	31875187	4th(176)	*37
49	31854937	31854834	102	1	1			78			31836820	31836717		256
50	31838201	31838091	109	3	1	Skip		107*			31820084	31819974		579*
51	31792310	31792076	233	1	2	Skip	2nd(23)	7*	2nd(6)		31774193	31773959	2nd(115)	57*		Exon 51 ASO activates a css (Aartsma-Rus et al 2005)
52	31747866	31747747	118	1	1	Skip		202*			31729749	31729630		1393*
53	31697704	31697491	212	1	1			7			31679587	31679374		60
54	31676262	31676106	155	4	2	Skip		2*	2nd(6)		31658145	31657989		9*	2nd(11)
55	31645980	31645789	190	3	1		2nd(6)	2			31627863	31627672	2nd(11)	29
56	31525571	31525397	173	3	2			0	2nd(8), 4th(5) 5th(3)		31507454	31507280		24	2nd(37) 5th(30)
57	31515062	31514904	157	2	1		2nd(8)	*6		Skip	31496945	31496787	2nd(37)	*51
58	31497221	31497099	121	3	2			6	2nd(15)		31479104	31478982		16	2nd(53)	Exon 58 ASO causes 58,59 skip (Aartsma-Rus et al 2005)
59	31496492	31496222	269	3	2	css	2nd(15)	*0			31478375	31478105	2nd(53)	*0
60	31462745	31462597	147	2	2		5th(3)	6			31444628	31444480	5th(30)	30
61	31366752	31366672	79	2	1			18			31348635	31348555		121
62	31341776	31341714	61	3	1			44*		Skip	31323659	31323597		167*
63	31279134	31279071	62	3	1			70			31261017	31260954		35
64	31241239	31241163	75	3	1	Skip		*62*		Skip	31223122	31223046		*144*
65	31227817	31227614	202	4	2	css		0*	3rd(1) 12th(8)		31209700	31209497		2	2nd(5) 3rd(4) 12th(19)
66	31224785	31224698	86	3	1	Skip		*71*		Skip	31206668	31206581		*155*
67	31222236	31222077	158	3	2	css	2nd(4) 4th(6) 5th(6)	1*	2nd(1)		31204119	31203960	2nd(7) 4th(16) 5th(12)	8*	2nd(1)
68	31201022	31200854	167	2	1	Skip		2969*			31182905	31182737		7520*
69	31198599	31198486	112	3	3	skip & 2nd skip	2nd(67)	4*	6th(11)		31180482	31180369	2nd(215)	15*	6th(25)
70	31196923	31196785	137	2	3	Skip		0*	2nd (1)		31178806	31178668	2nd(9)	3*	2nd(2) 3rd(3)
71	31196088	31196048	39	2	1			alt splicing			31177971	31177931		alt splicing		Exon 71 ASO causes 71.72 skip (Aartsma-Rus et al 2005)
72	31191722	31191655	66	1	3		2nd(1874)	712	3rd(1844)		31173605	31173538	2nd(4061)	2248	3rd(3441)
73	31190531	31190464	66	2	1			2518			31172414	31172347		7361		Exon 73 ASO causes 73,74 skip (Aartsma-Rus et al 2005)
74	31187719	31187559	159	1	2		3rd(1844) 4th(6542)	659			31169602	31169442	3rd(3442) 4th(16762)	2232
75	31165636	31165391	244	1	2			*11	2nd(21)	Skip & css	31147519	31147274		*27	2nd(81) 3rd(27)
76	31164532	31164407	124	3	2		2nd(21) 9th(58)	0			31146415	31146290	2nd(81) 9th(270)	1
77	31152312	31152218	93	1	2			1	2nd(49)		31134195	31134101		6	2nd(148)	Exon 77 AS) causes 77.78 skip (Aartsma-Rus et al 2005)
78	31144791	31144758	32	1	1			alt splicing			31126674	31126641		alt splicing
